# Supplementary material for: Integrative metagenomic and metabolomic analyses reveal the potential of gut microbiota to exacerbate acute pancreatitis
Source: NPJ Biofilms Microbiomes. 2024 Mar 21;10:29. doi: 10.1038/s41522-024-00499-4 (PMC10957925; doi:10.1038/s41522-024-00499-4)
Supplement: Supplementary file 2 — Supplementary Table 1-8 [file 41522_2024_499_MOESM2_ESM.xlsx]

## Sheet: ST1
Supplementary Table 1| Characteristics of the participants in this study.
	AP patients (n = 82)	Healthy controls (n = 115)	P-value
Gender (F/M)	35/47	65/50	0.193
Age, year	50.0 ± 16.1	52.8 ± 11.7	0.184
Height (cm)	166.5 ± 7.5	163.3 ± 7.6	0.00918
Weight (kg)	66.5 ± 13.6	62.5 ± 10.0	0.0462
Body mass index, BMI (kg/m2)	23.8 ± 3.7	23.3 ± 2.5	0.339
White blood cell, WBC (10^9/L)	13.76 ± 6.61	6.08 ± 1.72	<0.001
% Neutrophil cell, %NEUT	83.19 ± 9.11	61.22 ± 10.03	<0.001
Alanine transaminase, ALT (U/L)	152.74 ± 214.96	14.50 ± 5.96	<0.001
Aspartate aminotransferase, AST (U/L)	118.26 ± 157.11	15.82 ± 5.46	<0.001
γ-Glutamyl transpeptidase, γ-GT (U/L)	218.38 ± 254.39	23.79 ± 31.06	<0.001
Alkaline phosphatase, ALP (U/L)	141.64 ± 139.46	85.48 ± 116.06	0.0248
Total bilirubin, TB (μmol/L)	50.89 ± 59.11	9.48 ± 2.71	<0.001
Direct bilirubin, DB (μmol/L)	26.00 ± 47.81	1.81 ± 0.94	0.00213
Total cholesterol, CHOL (mmol/L)	5.94 ± 4.39	4.49 ± 0.76	0.0395
Triglycerides, TG (mmol/L)	4.93 ± 5.29	1.14 ± 0.47	<0.001
Fasting glucose, Glu (mmol/L)	8.07 ± 2.93	5.27 ± 0.75	<0.001
Urea (mmol/L)	5.82 ± 2.60	5.03 ± 1.12	0.0673
Etiology (ABP/AHP/ANP/others)	51/12/7/12	n.d.
Severity (MAP/MSAP/SAP)	38/25/19	n.d.
Urine amylase (U/dL)	5116 ± 9233	n.d.
Serum amylase (U/dL)	1004 ± 1774	n.d.
Serum lipase (U/dL)	3293 ± 3748	n.d.
Antibiotic usage (% yes)	0.673	n.d.
The data are presented as the mean ± SD. n.d., no data.
BMI, body mass index; WBC, white blood cell; %NEUT, % neutrophil cell; ALT, alanine transaminase; AST, aspartate aminotransferase; γ-GT, γ-glutamyl transpeptidase; ALP, alkaline phosphatase; TB, total bilirubin; DB, direct bilirubin; CHOL, total cholesterol; TG, triglycerides; Glu, fasting glucose.
P-values are calculated based on the Fisher's exact test (gender) and Student's t-test (other parameters).

## Sheet: ST2
Supplementary Table 2| Detailed description of the AP-associated species.
Species name	Enriched in	Avg. abundance in patients	Avg. abundance in controls	Fold change	P-value (Wilcoxon rank-sum test)	q-value	P-value (MaAsLin2)	Description	Potential benefits	Potential harmful effects	References
Anaerotruncus colihominis	patients	0.100877	0.0211779	4.7633	0.00433004	0.0160212	4.56795e-05	opportunistic pathogen	produce acetic and butyric acids	cause bacteraemia	1~2
Bacillus cereus group	patients	0.00243683	0	Inf	0.00757246	0.0247218	0.00234113	opportunistic food-borne pathogen	B. cereus ATCC 14893: stimulation of immune system and synthesis of different antimicrobials	Multifaceted toxin	3~10
Bilophila wadsworthia	patients	0.219298	0.0446322	4.91346	0.000774018	0.00373548	0.000629005	pathogen		Sulfidogenic bacteria associated with appendicitis,colitis, obesity and metabolic diseases	11~18
Christensenella minuta	patients	0.00850427	0.00178922	4.75307	0.0166534	0.0462131	0.0163597	potential pathogen/Probiotics	SCFA producing bacteria,anti-Inflammatory Properties	Bacteraemia	19~24
Clostridium aldenense	patients	0.032695	0.00117496	27.8266	7.05504e-06	6.02392e-05	7.47732e-06	commensal bacterium		Bacteraemia	25
Clostridium asparagiforme	patients	0.0394824	0.0129297	3.05361	0.00504136	0.0177648	0.00357102	commensal bacterium		associated with metabolic syndrome	26
Clostridium bolteae	patients	0.706685	0.0848797	8.32571	2.6525e-06	2.58259e-05	3.70568e-05	commensal bacterium		increasing in type 2 diabetes and autism	27~30
Clostridium bolteae CAG-59	patients	0.246028	0.0110593	22.2462	0.000167547	0.000967952	0.00219151	commensal bacterium		increasing autism spectrum disorder	31
Clostridium citroniae	patients	0.0675722	0.00934635	7.2298	0.000132281	0.000793684	0.000135616	commensal bacterium		associated with diabetes and colitis	32~36
Clostridium lavalense	patients	0.0124728	0.00358209	3.48199	0.006398	0.0215206	0.01304	commensal bacterium	butyrate-producing bacteria	associated with colitis	37
Clostridium symbiosum	patients	0.237928	0.03274	7.2672	0.000903213	0.00414102	0.00120019	commensal bacterium		Bacteremia,ulcerative colitis, and coronary artery disease	38~42
Eisenbergiella tayi	patients	0.25858	0.00596209	43.3707	0.0105553	0.0316659	0.0237037	opportunistic pathogen	produced short chain fatty acids	Bacteraemia	43
Enterococcus faecalis	patients	0.317828	0.0317162	10.021	1.24472e-05	0.000102344	1.13798e-05	fermenting glucose		causing endocarditis, urinary tract infections and meningitis	44~45
Enterococcus faecium	patients	0.768444	0.0900034	8.53795	0.00243522	0.00948455	0.00342395	opportunistic pathogen	some strains of E. faecium are used as probiotics	potential pathogenic, causing neonatal meningitis	46~47
Escherichia coli	patients	8.39837	1.24978	6.71989	1.38951e-11	3.8559e-10	2.85115e-11	opportunistic pathogen		causing severe inflammation and infection in gastrointestinal and urinary tract	48~51
Klebsiella variicola	patients	0.207232	0.0894857	2.31581	0.00158442	0.00658555	0.0445346	opportunistic pathogen		Appendicitis,Bacteraemia,Cholecystitis,primary endodontic infection	52~60
Megasphaera micronuciformis	patients	0.149691	9.35652e-05	1599.86	2.1609e-05	0.000154748	1.47498e-05	opportunistic pathogen		increasing in primary biliary cirrhosis, periodontal pathogen, increased soluble inflammatory mediators and induced cell cytotoxicity	61~63
Parabacteroides distasonis	patients	4.29679	1.20327	3.57092	3.11191e-06	2.87852e-05	2.84409e-06	commensal bacterium	anti-inflammatory effects	pro-inflammatory effects	64~65
Parabacteroides goldsteinii	patients	0.585621	0.0610997	9.58468	3.90865e-05	0.000271162	0.000169234	commensal bacterium	lactate-producing and anti-inflammatory	Bacteraemia, and abdominal infection	66~69
Parabacteroides merdae	patients	2.77629	0.46755	5.93794	2.15084e-05	0.000154748	8.04306e-06	opportunistic pathogen		increasing in type 2 diabetes and gestational diabetes mellitus	29,70
Parasutterella excrementihominis	patients	0.835253	0.220699	3.78458	0.0134968	0.038913	0.380785	commensal bacterium		induce inflammatory and metabolic dysregulation	71
Phascolarctobacterium succinatutens	patients	0.317556	0.077981	4.07222	0.00934218	0.0284105	0.0032992	commensal bacterium	succinate-utilizing	associated with allergic diseases	72~73
Proteobacteria bacterium CAG-139	patients	0.449078	0.0943283	4.7608	0.000806094	0.00380751	0.0124813	unknown
Pseudomonas aeruginosa group	patients	0.00982171	0	Inf	0.00757246	0.0247218	0.0660225	commensal bacterium		severe infections, especially in cystic fibrosis patients, natural resistance to antibiotics and the ability to form biofilms	74
Streptococcus infantis	patients	0.0191078	0.00901487	2.11959	0.00271479	0.0103911	0.000192746	opportunistic pathogen		causing bacteremias, and linking to colorectal cancer	75~76
Streptococcus oralis	patients	0.0132079	0.00209835	6.29444	6.6232e-05	0.00044556	0.00019255	potential pathogen		infective endocarditis disease	77
Turicimonas muris	patients	0.0405067	0.00518113	7.81812	0.00842671	0.0267247	0.0107522	unknown		isolated from stool or the caecal content	78
Veillonella dispar	patients	0.00804085	0.00337078	2.38546	0.00452497	0.0164679	0.00107791	opportunistic pathogen	beneficially anti-bacterial	Bacteremia	79
Veillonella infantium	patients	0.0075222	0.00068713	10.9473	0.00515955	0.0178972	0.0217193	opportunistic pathogen		Proinflammatory effect, isolated from tongue biofilm	80~81
Veillonella parvula	patients	0.465911	0.180948	2.57483	0.000103698	0.000639471	0.00343946	opportunistic pathogen		causing meningitis such as meningitis, osteomyelitis, and bacteremia	82~84
Veillonella sp. T11011 6	patients	0.00190329	3.8e-05	50.0866	0.00314149	0.0118205	0.00262805	opportunistic pathogen		isolated from tongue biofilm	80
Adlercreutzia equolifaciens	controls	0.0204382	0.0515792	2.52367	0.00010319	0.000639471	0.000284461	potential probiotic candidates	metabolize daidzeins (soybean isoflavonoids) to equol, equol has beneficial health effects		85~87
Anaerostipes hadrus	controls	0.0214238	0.924682	43.1615	1.78453e-19	3.96165e-17	1.38244e-18	potential probiotic candidates	L-sorbose, xylitol and butyrate-producing bacteria	aggravated colitis	88~90
Asaccharobacter celatus	controls	0.00594976	0.0129479	2.17621	0.000332959	0.001719	7.43452e-06	potential probiotic candidates	Biotransformation of daidzein to equol, equol has beneficial health effects		91
Bacteroides dorei	controls	1.65455	3.47381	2.09955	0.0160965	0.0452332	0.00630415	commensal bacterium	inhibit atherosclerosis	associated to autoimmunity	92~93
Bifidobacterium longum	controls	0.741331	2.31197	3.11868	1.59235e-06	1.86053e-05	1.58527e-06	probiotics	anxiolytic, antioxidative, reducing antibiotic effects		94~96
Bifidobacterium pseudocatenulatum	controls	0.185622	2.2225	11.9732	8.15659e-07	1.06515e-05	1.31861e-08	potential probiotics	hypocholesterolaemic effect		97~98
Blautia obeum	controls	0.0254121	0.204039	8.0292	4.46623e-08	8.26252e-07	5.98083e-08	commensal bacterium	secreted lantibiotic nisin O		99~100
Blautia wexlerae	controls	0.0351159	0.552053	15.7209	2.39844e-17	2.66227e-15	1.27723e-18	potential probiotics	antioxidant, regulate the production of SCFAs, and maintain gut homeostasis		101~104
Clostridium disporicum	controls	0.00558622	0.341353	61.1062	0.000296053	0.00156485	5.3258e-05	commensal bacterium	mucin degraders, regulate bile acid metabolism	associated with intra-abdominal infection	105~107
Clostridium spiroforme	controls	0.00231549	0.0742051	32.0473	0.000170046	0.000967952	0.000181254	commensal bacterium		enterotoxemia in rabbits	108~109
Collinsella aerofaciens	controls	0.239635	0.978078	4.08153	0.00610892	0.0208643	0.0417972	commensal bacterium	more abundant in responders of anti-PD-1 efficacy in metastatic melanoma patients	the creation of the pro-inflammatory immune status, RA-associated, possible keystone of CAD	110~114
Coprococcus catus	controls	0.0144238	0.0561121	3.89025	9.37578e-05	0.000612184	8.10785e-05	probiotics	propionate production		115~116
Coprococcus comes	controls	0.108803	0.238454	2.19161	0.000389074	0.00196305	0.000395888	potential probiotics	butyrate producing, glucose homeostasis		117~119
Dorea formicigenerans	controls	0.0219076	0.334264	15.2579	1.9726e-12	8.75836e-11	1.46621e-12	commensal bacterium	decreased in rheumatoid Arthritis and multiple sclerosis. short-chain fatty acid (SCFA)-producing		120~122
Dorea longicatena	controls	0.134645	0.603285	4.48055	1.79232e-06	1.98948e-05	2.8471e-06	potential probiotics	produce SCFAs and antibacterial substance,lower abundances in Hypertriglyceridemia-Associated Acute Pancreatitis and heart failure patients		123~125
Erysipelatoclostridium ramosum	controls	0.0498279	0.303126	6.08345	0.00877236	0.0274159	0.000130425	commensal bacterium	regulates enterochromaffin cell development and serotonin release	septic pseudoarthrosis	126~128
Eubacterium eligens	controls	0.149644	1.48907	9.95075	3.78994e-12	1.40228e-10	1.95146e-12	commensal bacterium	depleted in atherosclerotic patients, strongest associations with HPV clearance,anti-inflammatory effect		129~131
Eubacterium hallii	controls	0.0386278	0.398378	10.3132	1.22368e-11	3.8559e-10	1.4291e-12	probiotics	produce several SCFAs, promoting epithelial integrity and regulating the immune response		132~135
Eubacterium ramulus	controls	0.0176263	0.0981154	5.56641	1.54062e-06	1.86053e-05	1.92052e-06	probiotics	protect from diminishing of the microbiota diversity and richness, alleviate ulcerative colitis		136
Eubacterium rectale	controls	0.379031	3.18005	8.38995	5.98169e-07	8.58024e-06	6.4668e-07	SCFA producing bacteria	decreasing in ulcerative colitis and type 2 diabetes patients		29,137
Eubacterium siraeum	controls	0.117723	1.17543	9.98473	0.0179161	0.0491034	0.0124424	commensal bacterium	decreased in colorectal cancer(CRC) patients	ankylosing spondylitis-enriched species	138~140
Eubacterium sp. CAG-180	controls	0.889095	2.20727	2.4826	0.00889164	0.0274159	0.000149262	commensal bacterium
Eubacterium sp. CAG-274	controls	0.00277707	0.323798	116.597	1.40227e-05	0.00011118	1.28015e-05	commensal bacterium		associated with persistent Atrial fibrillation	141
Eubacterium sp. CAG-38	controls	0.0808021	0.849558	10.5141	3.93426e-08	7.94005e-07	1.43988e-08	commensal bacterium	positive correlation with hexanoic acid level		142
Eubacterium ventriosum	controls	0.00134354	0.175243	130.434	2.25651e-09	5.56607e-08	1.1443e-09	commensal bacterium	inversely correlated with serum cholesterol (total, LDL, HDL)		143~144
Faecalibacterium prausnitzii	controls	1.59097	6.95829	4.37362	4.12119e-15	3.04968e-13	2.00378e-15	SCFA producing bacteria	decreasing in type 2 diabetes, UC and CD		145~148
Firmicutes bacterium CAG-94	controls	0	0.010569	Inf	0.0151902	0.0432336	0.0533398	commensal bacterium
Fusicatenibacter saccharivorans	controls	0.120067	2.13361	17.7701	3.17697e-14	1.76322e-12	4.67251e-14	probiotic candidates	probiotic candidates for inflammatory bowel disease and ulcerative colitis, SCFA producing		149~152
Intestinibacter bartlettii	controls	0.0170393	0.115841	6.7985	2.67565e-06	2.58259e-05	4.64573e-05	commensal bacterium	resistant to oxidative stress and is involved with mucus degradation		153
Lachnospira pectinoschiza	controls	0.209007	0.770649	3.68719	0.0132693	0.0387603	0.00469053	commensal bacterium
Monoglobus pectinilyticus	controls	0.00622341	0.0161119	2.58892	0.0114968	0.0340306	0.0144176	commensal bacterium	degrades various pectins, RG-I, and galactan to produce polysaccharide degradation products		154
Roseburia faecis	controls	0.53403	2.26745	4.24593	0.00160189	0.00658555	0.00177266	probiotic candidates	SCFAs producing bacteria,lower in severe aplastic anemia, produce novel bacteriocin-like substance		155~157
Roseburia hominis	controls	0.189849	0.412686	2.17376	0.000227455	0.00126237	0.000929764	probiotic candidates	butyrate-producing bacteria, a potential target for ameliorating intestinal diseases		158
Roseburia intestinalis	controls	0.0287595	1.48925	51.783	6.18396e-07	8.58024e-06	7.48626e-07	SCFA producing bacteria	decreasing in ulcerative colitis and type 2 diabetes patients		29,159~160
Roseburia inulinivorans	controls	0.45931	2.08837	4.54676	6.88364e-08	1.17551e-06	6.88869e-08	probiotic candidates	SCFA producing bacteria, reduced abundance in Crohn's Disease		37,161~162
Roseburia sp. CAG-303	controls	0.000205488	0.0855077	416.121	6.9833e-06	6.02392e-05	3.70854e-06	probiotic candidates
Roseburia sp. CAG-471	controls	0	0.0100687	Inf	0.000288332	0.00156121	0.000209825	probiotic candidates
Ruminococcus bicirculans	controls	0.236349	0.944715	3.99713	4.25111e-07	6.74105e-06	1.3096e-07	commensal bacterium	utilize hemicelluloses		163~164
Ruminococcus bromii	controls	0.514993	3.35843	6.52132	2.37658e-06	2.51238e-05	3.32168e-07	potential probiotics	therapeutic potential in managing metabolic diseases		165
Ruminococcus gnavus	controls	1.20173	2.47833	2.0623	0.00780042	0.025097	0.0132139	commensal bacterium		assocaited to inflammatory bowel disease and preeclampsia	166~167
Ruminococcus lactaris	controls	0.053156	0.675099	12.7003	1.6014e-05	0.00012259	1.21621e-06	commensal bacterium	negative correlation with IL-8, butyrate-producing species	potential pro-inflammatory	168~170
Ruminococcus torques	controls	0.0945962	0.712874	7.53597	0.0011265	0.00500164	0.000112622	commensal bacterium	relieves asthma inflammation, producing SCFAs		171~172
Sellimonas intestinalis	controls	0.0179402	0.0472913	2.63605	0.00123267	0.00536573	0.0112556	commensal bacterium	potential biomarker of gut homeostasis		173
Streptococcus salivarius	controls	0.0643726	0.224345	3.48511	2.7443e-08	6.09236e-07	1.23763e-10	probiotics	antimicrobial activity towards relevant oral pathogens		174
Streptococcus thermophilus	controls	0.00266646	0.19859	74.4769	0.00164026	0.00662068	0.0105647	probiotics	Anti inflammatory，antioxidant，antimutagenic effects and stimulation of the gut immune system，risk alleviation for some types of cancer		175
Tyzzerella nexilis	controls	0.013808	0.142251	10.302	0.00231688	0.00918476	0.00366309	commensal bacterium	exhibited the lacto-N-biosidase (LNBase) activity		176~177
References:
[1] Lawson PA, Song Y, Liu C, Molitoris DR, Vaisanen ML, Collins MD, Finegold SM: Anaerotruncus colihominis gen. nov., sp. nov., from human faeces. Int J Syst Evol Microbiol 2004, 54(Pt 2):413-417.
[2] Lau SK, Woo PC, Woo GK, Fung AM, Ngan AH, Song Y, Liu C, Summanen P, Finegold SM, Yuen K: Bacteraemia caused by Anaerotruncus colihominis and emended description of the species. J Clin Pathol 2006, 59(7):748-752.
[3] Cairo J, Gherman I, Day A, Cook PE: Bacillus cytotoxicus-A potentially virulent food-associated microbe. J Appl Microbiol 2022, 132(1):31-40.
[4] Baldwin VM: You Can't B. cereus - A Review of Bacillus cereus Strains That Cause Anthrax-Like Disease. Front Microbiol 2020, 11:1731.
[5] Cui Y, Martlbauer E, Dietrich R, Luo H, Ding S, Zhu K: Multifaceted toxin profile, an approach toward a better understanding of probiotic Bacillus cereus. Crit Rev Toxicol 2019, 49(4):342-356.
[6] Hong HA, Duc le H, Cutting SM: The use of bacterial spore formers as probiotics. FEMS Microbiol Rev 2005, 29(4):813-835.
[7] Ehling-Schulz M, Lereclus D, Koehler TM: The Bacillus cereus Group: Bacillus Species with Pathogenic Potential. Microbiol Spectr 2019, 7(3).
[8] Veysseyre F, Fourcade C, Lavigne JP, Sotto A: Bacillus cereus infection: 57 case patients and a literature review. Med Mal Infect 2015, 45(11-12):436-440.
[9] Tewari A, Abdullah S: Bacillus cereus food poisoning: international and Indian perspective. J Food Sci Technol 2015, 52(5):2500-2511.
[10] Ceuppens S, Boon N, Uyttendaele M: Diversity of Bacillus cereus group strains is reflected in their broad range of pathogenicity and diverse ecological lifestyles. FEMS Microbiol Ecol 2013, 84(3):433-450.
[11] Laue H, Denger K, Cook AM: Taurine reduction in anaerobic respiration of Bilophila wadsworthia RZATAU. Appl Environ Microbiol 1997, 63(5):2016-2021.
[12]Baron EJ, Summanen P, Downes J, Roberts MC, Wexler H, Finegold SM: Bilophila wadsworthia, gen. nov. and sp. nov., a unique gram-negative anaerobic rod recovered from appendicitis specimens and human faeces. J Gen Microbiol 1989, 135(12):3405-3411.
[13] Peck SC, Denger K, Burrichter A, Irwin SM, Balskus EP, Schleheck D: A glycyl radical enzyme enables hydrogen sulfide production by the human intestinal bacterium Bilophila wadsworthia. Proc Natl Acad Sci U S A 2019, 116(8):3171-3176.
[14] Yachida S, Mizutani S, Shiroma H, Shiba S, Nakajima T, Sakamoto T, Watanabe H, Masuda K, Nishimoto Y, Kubo M et al: Metagenomic and metabolomic analyses reveal distinct stage-specific phenotypes of the gut microbiota in colorectal cancer. Nat Med 2019, 25(6):968-976.
[15] Feng Z, Long W, Hao B, Ding D, Ma X, Zhao L, Pang X: A human stool-derived Bilophila wadsworthia strain caused systemic inflammation in specific-pathogen-free mice. Gut Pathog 2017, 9:59.
[16] Devkota S, Wang Y, Musch MW, Leone V, Fehlner-Peach H, Nadimpalli A, Antonopoulos DA, Jabri B, Chang EB: Dietary-fat-induced taurocholic acid promotes pathobiont expansion and colitis in Il10-/- mice. Nature 2012, 487(7405):104-108.
[17] Burrichter AG, Dorr S, Bergmann P, Haiss S, Keller A, Fournier C, Franchini P, Isono E, Schleheck D: Bacterial microcompartments for isethionate desulfonation in the taurine-degrading human-gut bacterium Bilophila wadsworthia. BMC Microbiol 2021, 21(1):340.
[18] Natividad JM, Lamas B, Pham HP, Michel ML, Rainteau D, Bridonneau C, da Costa G, van Hylckama Vlieg J, Sovran B, Chamignon C et al: Bilophila wadsworthia aggravates high fat diet induced metabolic dysfunctions in mice. Nat Commun 2018, 9(1):2802.
[19] Kropp C, Le Corf K, Relizani K, Tambosco K, Martinez C, Chain F, Rawadi G, Langella P, Claus SP, Martin R: The Keystone commensal bacterium Christensenella minuta DSM 22607 displays anti-inflammatory properties both in vitro and in vivo. Sci Rep 2021, 11(1):11494.
[20] Goodrich JK, Waters JL, Poole AC, Sutter JL, Koren O, Blekhman R, Beaumont M, Van Treuren W, Knight R, Bell JT et al: Human genetics shape the gut microbiome. Cell 2014, 159(4):789-799.
[21] Yang Y, Gu H, Sun Q, Wang J: Effects of Christensenella minuta lipopolysaccharide on RAW 264.7 macrophages activation. Microb Pathog 2018, 125:411-417.
[22] Dejean G, Tudela H, Bruno L, Kissi D, Rawadi G, Claus SP: Identifying a Novel Bile Salt Hydrolase from the Keystone Gut Bacterium Christensenella minuta. Microorganisms 2021, 9(6).
[23] Mazier W, Le Corf K, Martinez C, Tudela H, Kissi D, Kropp C, Coubard C, Soto M, Elustondo F, Rawadi G et al: A New Strain of Christensenella minuta as a Potential Biotherapy for Obesity and Associated Metabolic Diseases. Cells 2021, 10(4).
[24]Alonso BL, Irigoyen von Sierakowski A, Saez Nieto JA, Rosel AB: First report of human infection by Christensenella minuta, a gram-negative, strickly anaerobic rod that inhabits the human intestine. Anaerobe 2017, 44:124-125.
[25] Williams OM, Brazier J, Peraino V, Goldstein EJ: A review of three cases of Clostridium aldenense bacteremia. Anaerobe 2010, 16(5):475-477.
[26] Qin Q, Yan S, Yang Y, Chen J, Li T, Gao X, Yan H, Wang Y, Wang J, Wang S et al: A Metagenome-Wide Association Study of the Gut Microbiome and Metabolic Syndrome. Front Microbiol 2021, 12:682721.
[27] Pequegnat B, Monteiro MA: Carbohydrate Scaffolds for the Study of the Autism-associated Bacterium, Clostridium bolteae. Curr Med Chem 2019, 26(35):6341-6348.
[28] Pandit L, Cox LM, Malli C, D'Cunha A, Rooney T, Lokhande H, Willocq V, Saxena S, Chitnis T: Clostridium bolteae is elevated in neuromyelitis optica spectrum disorder in India and shares sequence similarity with AQP4. Neurol Neuroimmunol Neuroinflamm 2021, 8(1).
[29] Qin J, Li Y, Cai Z, et al. A metagenome-wide association study of gut microbiota in type 2 diabetes.[J]. Nature, 2012, 490(7418):55.
[30]Pequegnat B, Sagermann M, Valliani M, et al. A vaccine and diagnostic target for Clostridium bolteae, an autism-associated bacterium[J]. Vaccine, 2013, 31(26): 2787-2790.
[31] Raghavan K, Dedeepiya VD, Yamamoto N, Ikewaki N, Sonoda T, Iwasaki M, Kandaswamy RS, Senthilkumar R, Preethy S, Abraham SJK. Benefits of Gut Microbiota Reconstitution by Beta 1,3-1,6 Glucans in Subjects with Autism Spectrum Disorder and Other Neurodegenerative Diseases. J Alzheimers Dis. 2022 Sep 6.
[32] Pequegnat B, Monteiro MA: Carbohydrate Scaffolds for the Study of the Autism-associated Bacterium, Clostridium bolteae. Curr Med Chem 2019, 26(35):6341-6348.
[33] Pandit L, Cox LM, Malli C, D'Cunha A, Rooney T, Lokhande H, Willocq V, Saxena S, Chitnis T: Clostridium bolteae is elevated in neuromyelitis optica spectrum disorder in India and shares sequence similarity with AQP4. Neurol Neuroimmunol Neuroinflamm 2021, 8(1).
[34] Ruuskanen MO, Erawijantari PP, Havulinna AS, Liu Y, Meric G, Tuomilehto J, Inouye M, Jousilahti P, Salomaa V, Jain M et al: Gut Microbiome Composition Is Predictive of Incident Type 2 Diabetes in a Population Cohort of 5,572 Finnish Adults. Diabetes Care 2022.
[35] He S, Xiong Q, Tian C, Li L, Zhao J, Lin X, Guo X, He Y, Liang W, Zuo X et al: Inulin-type prebiotics reduce serum uric acid levels via gut microbiota modulation: a randomized, controlled crossover trial in peritoneal dialysis patients. Eur J Nutr 2022, 61(2):665-677.
[36] Warren YA, Tyrrell KL, Citron DM, Goldstein EJ: Clostridium aldenense sp. nov. and Clostridium citroniae sp. nov. isolated from human clinical infections. J Clin Microbiol 2006, 44(7):2416-2422.
[37] Takahashi K, Nishida A, Fujimoto T, Fujii M, Shioya M, Imaeda H, Inatomi O, Bamba S, Sugimoto M, Andoh A: Reduced Abundance of Butyrate-Producing Bacteria Species in the Fecal Microbial Community in Crohn's Disease. Digestion 2016, 93(1):59-65.
[38] Toprak NU, Ozcan ET, Pekin T, Yumuk PF, Soyletir G: Bacteraemia caused by Clostridium symbiosum: case report and review of the literature. Indian J Med Microbiol 2014, 32(1):92-94.
[39] Decousser JW, Bartizel C, Zamni M, Fadel N, Doucet-Populaire F: Clostridium symbiosum as a cause of bloodstream infection in an immunocompetent patient. Anaerobe 2007, 13(3-4):166-169.
[40] Liu H, Tian R, Wang H, Feng S, Li H, Xiao Y, Luan X, Zhang Z, Shi N, Niu H et al: Gut microbiota from coronary artery disease patients contributes to vascular dysfunction in mice by regulating bile acid metabolism and immune activation. J Transl Med 2020, 18(1):382.
[41] Blanton LV, Charbonneau MR, Salih T, Barratt MJ, Venkatesh S, Ilkaveya O, Subramanian S, Manary MJ, Trehan I, Jorgensen JM et al: Gut bacteria that prevent growth impairments transmitted by microbiota from malnourished children. Science 2016, 351(6275).
[42] Du Z, Hudcovic T, Mrazek J, Kozakova H, Srutkova D, Schwarzer M, Tlaskalova-Hogenova H, Kostovcik M, Kverka M: Development of gut inflammation in mice colonized with mucosa-associated bacteria from patients with ulcerative colitis. Gut Pathog 2015, 7:32.
[43] Amir I, Bouvet P, Legeay C, Gophna U, Weinberger A: Eisenbergiella tayi gen. nov., sp. nov., isolated from human blood. Int J Syst Evol Microbiol 2014, 64(Pt 3):907-914.
[44] Murray B E. The life and times of the Enterococcus[J]. Clinical microbiology reviews, 1990, 3(1): 46-65.
[45] Hidron A I, Edwards J R, Patel J, et al. Antimicrobial-resistant pathogens associated with healthcare-associated infections: annual summary of data reported to the National Healthcare Safety Network at the Centers for Disease Control and Prevention, 2006–2007[J]. Infection Control & Hospital Epidemiology, 2008, 29(11): 996-1011.
[46] Sisson G, Ayis S, Sherwood R A, et al. Randomised clinical trial: a liquid multi‐strain probiotic vs. placebo in the irritable bowel syndrome–a 12 week double‐blind study[J]. Alimentary pharmacology & therapeutics, 2014, 40(1): 51-62.
[47] Barker D P, Buss P W, Marlow N, et al. Enterococcus faecium meningitis[J]. Archives of Disease in Childhood Fetal and Neonatal edition, 1994, 70(1): F78.
[48] Sasaki, M. et al. Invasive Escherichia coli are a feature of Crohn's disease. Laboratory investigation; a journal of technical methods and pathology 87, 1042-1054, doi:10.1038/labinvest.3700661 (2007).
[49] Gevers, D. et al. The treatment-naive microbiome in new-onset Crohn's disease. Cell host & microbe 15, 382-392, doi:10.1016/j.chom.2014.02.005 (2014).
[50] Juric, I. et al. Frequency of portal and systemic bacteremia in acute appendicitis. Pediatrics international : official journal of the Japan Pediatric Society 43, 152-156 (2001).
[51] Roehrborn, A. et al. The microbiology of postoperative peritonitis. Clinical infectious diseases : an official publication of the Infectious Diseases Society of America 33, 1513-1519, doi:10.1086/323333 (2001).
[52] Lo C, Masud S, Deans GD: Pyelonephritis and Bacteremia Caused by Klebsiella variicola following Renal Transplantation. Case Rep Infect Dis 2021, 2021:9988396.
[53] Jekl V, Piskovska A, Drnkova I, Skoric M, Hauptman K, Chloupek J: Case Report: Spontaneous Appendicitis With Suspected Involvement of Klebsiella variicola in Two Pet Rabbits. Front Vet Sci 2021, 8:779517.
[54] Jie TTZ, Shelat VG: Emphysematous Cholecystitis: A Phytotic Disease from an Emerging Pathogen, Klebsiella variicola. Surg Infect (Larchmt) 2021, 22(8):875-876.
[55] Yang L, Yang K: Biological function of Klebsiella variicola and its effect on the rhizosphere soil of maize seedlings. PeerJ 2020, 8:e9894.
[56] Dahl SS, Thorsteinsson M, Lambine TL, Penninga L: Severe sepsis caused by a gas-forming Clostridium perfringens and Klebsiella variicola liver abscess following total pancreatectomy. BMJ Case Rep 2020, 13(10).
[57] Nakamura-Silva R, Macedo LMD, Cerdeira L, Oliveira-Silva M, Silva-Sousa YTC, Pitondo-Silva A: First report of hypermucoviscous Klebsiella variicola subsp. variicola causing primary endodontic infection. Clin Microbiol Infect 2021, 27(2):303-304.
[58] Lin H, Wang Q, Liu L, Chen Z, Das R, Zhao Y, Mao D, Luo Y: Colonization of Mice With Amoxicillin-Associated Klebsiella variicola Drives Inflammation via Th1 Induction and Treg Inhibition. Front Microbiol 2020, 11:1256.
[59] Imai K, Ishibashi N, Kodana M, Tarumoto N, Sakai J, Kawamura T, Takeuchi S, Taji Y, Ebihara Y, Ikebuchi K et al: Clinical characteristics in blood stream infections caused by Klebsiella pneumoniae, Klebsiella variicola, and Klebsiella quasipneumoniae: a comparative study, Japan, 2014-2017. BMC Infect Dis 2019, 19(1):946.
[60] Rodriguez-Medina N, Barrios-Camacho H, Duran-Bedolla J, Garza-Ramos U: Klebsiella variicola: an emerging pathogen in humans. Emerg Microbes Infect 2019, 8(1):973-988.
[61] Lv LX, Fang DQ, Shi D, Chen DY, Yan R, Zhu YX, Chen YF, Shao L, Guo FF, Wu WR et al: Alterations and correlations of the gut microbiome, metabolism and immunity in patients with primary biliary cirrhosis. Environ Microbiol 2016, 18(7):2272-2286.
[62] Yang I, Hu YJ, Corwin EJ, Dunlop AL: Exploring the Maternal and Infant Oral Microbiomes: A Pilot Study. J Perinat Neonatal Nurs 2020, 34(3):211-221	.
[63] Salliss ME, Maarsingh JD, Garza C, Laniewski P, Herbst-Kralovetz MM: Veillonellaceae family members uniquely alter the cervical metabolic microenvironment in a human three-dimensional epithelial model. NPJ Biofilms Microbiomes 2021, 7(1):57.
[64] Fukuchi M, Sugita M, Banjo M, Yonekura K, Sasuga Y: The impact of a competitive event and the efficacy of a lactic acid bacteria-fermented soymilk extract on the gut microbiota and urinary metabolites of endurance athletes: An open-label pilot study. PLoS One 2022, 17(1):e0262906.
[65] Ezeji JC, Sarikonda DK, Hopperton A, Erkkila HL, Cohen DE, Martinez SP, Cominelli F, Kuwahara T, Dichosa AEK, Good CE et al: Parabacteroides distasonis: intriguing aerotolerant gut anaerobe with emerging antimicrobial resistance and pathogenic and probiotic roles in human health. Gut Microbes 2021, 13(1):1922241.
[66] Awadel-Kariem FM, Patel P, Kapoor J, Brazier JS, Goldstein EJ: First report of Parabacteroides goldsteinii bacteraemia in a patient with complicated intra-abdominal infection. Anaerobe 2010, 16(3):223-225.
[67] Wu TR, Lin CS, Chang CJ, Lin TL, Martel J, Ko YF, Ojcius DM, Lu CC, Young JD, Lai HC: Gut commensal Parabacteroides goldsteinii plays a predominant role in the anti-obesity effects of polysaccharides isolated from Hirsutella sinensis. Gut 2019, 68(2):248-262.
[68] Lai HC, Lin TL, Chen TW, Kuo YL, Chang CJ, Wu TR, Shu CC, Tsai YH, Swift S, Lu CC: Gut microbiota modulates COPD pathogenesis: role of anti-inflammatory Parabacteroides goldsteinii lipopolysaccharide. Gut 2022, 71(2):309-321.
[69] Cobo F, Perez-Carrasco V, Gomez-Vicente E, Martin-Hita L, Garcia-Salcedo JA, Navarro-Mari JM: Parabacteroides goldsteinii abdominal infection in a patient with lymphoma. Infect Dis Now 2022, 52(2):117-119.
[70] Kuang Y S, Lu J H, Li S H, et al. Connections between the human gut microbiome and gestational diabetes mellitus[J]. Gigascience, 2017, 6(8): gix058.
[71] Antonson AM, Evans MV, Galley JD, Chen HJ, Rajasekera TA, Lammers SM, Hale VL, Bailey MT, Gur TL: Unique maternal immune and functional microbial profiles during prenatal stress. Sci Rep 2020, 10(1):20288.
[72] Watanabe Y, Nagai F, Morotomi M. Characterization of Phascolarctobacterium succinatutens sp. nov., an asaccharolytic, succinate-utilizing bacterium isolated from human feces[J]. Appl. Environ. Microbiol., 2012, 78(2): 511-518.
[73] Hirata S, Kunisawa J. Gut microbiome, metabolome, and allergic diseases[J]. Allergology International, 2017, 66(4): 523-528.
[74] Mielko KA, Jablonski SJ, Milczewska J, Sands D, Lukaszewicz M, Mlynarz P: Metabolomic studies of Pseudomonas aeruginosa. World J Microbiol Biotechnol 2019, 35(11):178.
[75] Corredoira J, Alonso M P, Coira A, et al. Association between Streptococcus infantarius (formerly S. bovis II/1) bacteremia and noncolonic cancer[J]. Journal of clinical microbiology, 2008, 46(4): 1570-1570.
[76] Stein R A. Streptococcus infantarius and carcinogenesis: a new chapter in colorectal pathology[J]. International journal of clinical practice, 2013, 67(12): 1220-1224.
[77] Zhou J, Sun T, Kang W, Tang D, Feng Q: Pathogenic and antimicrobial resistance genes in Streptococcus oralis strains revealed by comparative genome analysis. Genomics 2020, 112(5):3783-3793.
[78] Dowden RA, McGuinness LR, Wisniewski PJ, Campbell SC, Guers JJ, Oydanich M, Vatner SF, Häggblom MM, Kerkhof LJ. Host genotype and exercise exhibit species-level selection for members of the gut bacterial communities in the mouse digestive system. Sci Rep. 2020 Jun 2;10(1):8984.
[79] Cobo F, Perez-Carrasco V, Garcia-Salcedo JA, Navarro-Mari JM: Bacteremia caused by Veillonella dispar in an oncological patient. Anaerobe 2020, 66:102285.
[80] Mashima I, Liao YC, Miyakawa H, Theodorea CF, Thawboon B, Thaweboon S, Scannapieco FA, Nakazawa F: Veillonella infantium sp. nov., an anaerobic, Gram-stain-negative coccus isolated from tongue biofilm of a Thai child. Int J Syst Evol Microbiol 2018, 68(4):1101-1106.
[81] Iebba V, Zanotta N, Campisciano G, Zerbato V, Di Bella S, Cason C, Luzzati R, Confalonieri M, Palamara AT, Comar M. Profiling of Oral Microbiota and Cytokines in COVID-19 Patients. Front Microbiol. 2021 Jul 30;12:671813.
[82] Bhatti M A, Frank M O. Veillonella parvula meningitis: case report and review of Veillonella infections[J]. Clinical Infectious Diseases, 2000, 31(3): 839-840.
[83] Fisher R G, Denison M R. Veillonella parvula bacteremia without an underlying source[J]. Journal of clinical microbiology, 1996, 34(12): 3235-3236.
[84] Singh N, Yu V L. Osteomyelitis due to Veillonella parvula: case report and review[J]. Clinical infectious diseases, 1992, 14(1): 361-363.
[85] Vazquez L, Florez AB, Rodriguez J, Mayo B: Heterologous expression of equol biosynthesis genes from Adlercreutzia equolifaciens. FEMS Microbiol Lett 2021, 368(13).
[86] Mayo B, Vazquez L, Florez AB: Equol: A Bacterial Metabolite from The Daidzein Isoflavone and Its Presumed Beneficial Health Effects. Nutrients 2019, 11(9).
[87] Toh H, Oshima K, Suzuki T, Hattori M, Morita H: Complete Genome Sequence of the Equol-Producing Bacterium Adlercreutzia equolifaciens DSM 19450T. Genome Announc 2013, 1(5).
[88] Zhang Q, Wu Y, Wang J, Wu G, Long W, Xue Z, Wang L, Zhang X, Pang X, Zhao Y et al: Accelerated dysbiosis of gut microbiota during aggravation of DSS-induced colitis by a butyrate-producing bacterium. Sci Rep 2016, 6:27572.
[89] Sato T, Kusuhara S, Yokoi W, Ito M, Miyazaki K: Prebiotic potential of L-sorbose and xylitol in promoting the growth and metabolic activity of specific butyrate-producing bacteria in human fecal culture. FEMS Microbiol Ecol 2017, 93(1).
[90] Zeevi D, Korem T, Godneva A, Bar N, Kurilshikov A, Lotan-Pompan M, Weinberger A, Fu J, Wijmenga C, Zhernakova A et al: Structural variation in the gut microbiome associates with host health. Nature 2019, 568(7750):43-48.
[91] Thawornkuno C, Tanaka M, Sone T, Asano K: Biotransformation of daidzein to equol by crude enzyme from Asaccharobacter celatus AHU1763 required an anaerobic environment. Biosci Biotechnol Biochem 2009, 73(6):1435-1438.
[92] Davis-Richardson A G, Ardissone A N, Dias R, et al. Bacteroides dorei dominates gut microbiome prior to autoimmunity in Finnish children at high risk for type 1 diabetes[J]. Frontiers in microbiology, 2014, 5: 678.
[93] Yoshida N, Emoto T, Yamashita T, et al. Bacteroides vulgatus and Bacteroides dorei reduce gut microbial lipopolysaccharide production and inhibit atherosclerosis[J]. Circulation, 2018, 138(22): 2486-2498.
[94] Colombel J F, Cortot A, Neut C, et al. Yoghurt with Bifidobacterium longum reduces erythromycin-induced gastrointestinal effects[J]. The Lancet (USA), 1987.
[95] Lin M Y, Chang F J. Antioxidative effect of intestinal bacteria Bifidobacterium longum ATCC 15708 and Lactobacillus acidophilus ATCC 4356[J]. Digestive diseases and sciences, 2000, 45(8): 1617-1622.
[96] Bercik P, Park A J, Sinclair D, et al. The anxiolytic effect of Bifidobacterium longum NCC3001 involves vagal pathways for gut–brain communication[J]. Neurogastroenterology & Motility, 2011, 23(12): 1132-1139.
[97] Al-Sheraji S H, Ismail A, Manap M Y, et al. Hypocholesterolaemic effect of yoghurt containing Bifidobacterium pseudocatenulatum G4 or Bifidobacterium longum BB536[J]. Food chemistry, 2012, 135(2): 356-361.
[98] Haros M, Carlsson N G, Almgren A, et al. Phytate degradation by human gut isolated Bifidobacterium pseudocatenulatum ATCC27919 and its probiotic potential[J]. International journal of food microbiology, 2009, 135(1): 7-14.
[99] Hatziioanou D, Gherghisan-Filip C, Saalbach G, Horn N, Wegmann U, Duncan SH, Flint HJ, Mayer MJ, Narbad A: Discovery of a novel lantibiotic nisin O from Blautia obeum A2-162, isolated from the human gastrointestinal tract. Microbiology (Reading) 2017, 163(9):1292-1305.
[100] Zhu X, Qin J, Tan C, Ning K: The seasonal changes of the gut microbiome of the population living in traditional lifestyles are represented by characteristic species-level and functional-level SNP enrichment patterns. BMC Genomics 2021, 22(1):83.
[101] Jang LG, Choi G, Kim SW, Kim BY, Lee S, Park H: The combination of sport and sport-specific diet is associated with characteristics of gut microbiota: an observational study. J Int Soc Sports Nutr 2019, 16(1):21.
[102] Benitez-Paez A, Gomez Del Pugar EM, Lopez-Almela I, Moya-Perez A, Codoner-Franch P, Sanz Y: Depletion of Blautia Species in the Microbiota of Obese Children Relates to Intestinal Inflammation and Metabolic Phenotype Worsening. mSystems 2020, 5(2).
[103] Jie Z, Yu X, Liu Y, Sun L, Chen P, Ding Q, Gao Y, Zhang X, Yu M, Liu Y et al: The Baseline Gut Microbiota Directs Dieting-Induced Weight Loss Trajectories. Gastroenterology 2021, 160(6):2029-2042 e2016.
[104] Hu X, Gong L, Zhou R, Han Z, Ji L, Zhang Y, Zhang S, Wu D: Variations in Gut Microbiome are Associated with Prognosis of Hypertriglyceridemia-Associated Acute Pancreatitis. Biomolecules 2021, 11(5).
[105] Plassart C, Mauvais F, Heurte J, Sautereau J, Legeay C, Bouvet P: First case of intra-abdominal infection with Clostridium disporicum. Anaerobe 2013, 19:77-78.
[106] Tawthep S, Fukiya S, Lee JY, Hagio M, Ogura Y, Hayashi T, Yokota A: Isolation of six novel 7-oxo- or urso-type secondary bile acid-producing bacteria from rat cecal contents. J Biosci Bioeng 2017, 124(5):514-522.
[107] Raimondi S, Musmeci E, Candeliere F, Amaretti A, Rossi M: Identification of mucin degraders of the human gut microbiota. Sci Rep 2021, 11(1):11094.
[108] Barth H, Stiles BG: Binary actin-ADP-ribosylating toxins and their use as molecular Trojan horses for drug delivery into eukaryotic cells. Curr Med Chem 2008, 15(5):459-469.
[109] Borriello SP: Clostridial disease of the gut. Clin Infect Dis 1995, 20 Suppl 2:S242-250.
[110] Petersen AO, Jokinen M, Plichta DR, Liebisch G, Gronwald W, Dettmer K, Oefner PJ, Vlamakis H, Chung DC, Ranki A et al: Cytokine-specific autoantibodies shape the gut microbiome in autoimmune polyendocrine syndrome type 1. J Allergy Clin Immunol 2021, 148(3):876-888.
[111] Kalinkovich A, Livshits G: A cross talk between dysbiosis and gut-associated immune system governs the development of inflammatory arthropathies. Semin Arthritis Rheum 2019, 49(3):474-484.
[112] Balakrishnan B, Luckey D, Taneja V: Autoimmunity-Associated Gut Commensals Modulate Gut Permeability and Immunity in Humanized Mice. Mil Med 2019, 184(Suppl 1):529-536.
[113] Liu Z, Li J, Liu H, Tang Y, Zhan Q, Lai W, Ao L, Meng X, Ren H, Xu D et al: The intestinal microbiota associated with cardiac valve calcification differs from that of coronary artery disease. Atherosclerosis 2019, 284:121-128.
[114] Matson V, Fessler J, Bao R, Chongsuwat T, Zha Y, Alegre ML, Luke JJ, Gajewski TF: The commensal microbiome is associated with anti-PD-1 efficacy in metastatic melanoma patients. Science 2018, 359(6371):104-108.
[115] El Hage R, Hernandez-Sanabria E, Calatayud Arroyo M, Props R, Van de Wiele T: Propionate-Producing Consortium Restores Antibiotic-Induced Dysbiosis in a Dynamic in vitro Model of the Human Intestinal Microbial Ecosystem. Front Microbiol 2019, 10:1206.
[116] Reichardt N, Duncan SH, Young P, Belenguer A, McWilliam Leitch C, Scott KP, Flint HJ, Louis P: Phylogenetic distribution of three pathways for propionate production within the human gut microbiota. ISME J 2014, 8(6):1323-1335.
[117] Raba G, Adamberg S, Adamberg K: Acidic pH enhances butyrate production from pectin by faecal microbiota. FEMS Microbiol Lett 2021, 368(7).
[118] Sasaki K, Sasaki D, Hannya A, Tsubota J, Kondo A: In vitro human colonic microbiota utilises D-beta-hydroxybutyrate to increase butyrogenesis. Sci Rep 2020, 10(1):8516.
[119] Guo Y, Huang ZP, Liu CQ, Qi L, Sheng Y, Zou DJ: Modulation of the gut microbiome: a systematic review of the effect of bariatric surgery. Eur J Endocrinol 2018, 178(1):43-56.
[120] Mena-Vazquez N, Ruiz-Limon P, Moreno-Indias I, Manrique-Arija S, Tinahones FJ, Fernandez-Nebro A: Expansion of Rare and Harmful Lineages is Associated with Established Rheumatoid Arthritis. J Clin Med 2020, 9(4).
[121] Cox LM, Maghzi AH, Liu S, Tankou SK, Dhang FH, Willocq V, Song A, Wasen C, Tauhid S, Chu R et al: Gut Microbiome in Progressive Multiple Sclerosis. Ann Neurol 2021, 89(6):1195-1211.
[122] Verma S, Dutta SK, Firnberg E, Phillips L, Vinayek R, Nair PP: Identification and engraftment of new bacterial strains by shotgun metagenomic sequence analysis in patients with recurrent Clostridioides difficile infection before and after fecal microbiota transplantation and in healthy human subjects. PLoS One 2021, 16(7):e0251590.
[123] Kamo T, Akazawa H, Suda W, Saga-Kamo A, Shimizu Y, Yagi H, Liu Q, Nomura S, Naito AT, Takeda N et al: Dysbiosis and compositional alterations with aging in the gut microbiota of patients with heart failure. PLoS One 2017, 12(3):e0174099.
[124] Mondot S, Lepage P, Seksik P, Allez M, Treton X, Bouhnik Y, Colombel JF, Leclerc M, Pochart P, Dore J et al: Structural robustness of the gut mucosal microbiota is associated with Crohn's disease remission after surgery. Gut 2016, 65(6):954-962.
[125] Crost EH, Pujol A, Ladire M, Dabard J, Raibaud P, Carlier JP, Fons M: Production of an antibacterial substance in the digestive tract involved in colonization-resistance against Clostridium perfringens. Anaerobe 2010, 16(6):597-603.
[126] Milosavljevic MN, Kostic M, Milovanovic J, Zaric RZ, Stojadinovic M, Jankovic SM, Stefanovic SM: Antimicrobial treatment of Erysipelatoclostridium ramosum invasive infections: a systematic review. Rev Inst Med Trop Sao Paulo 2021, 63:e30.
[127] Zakham F, Pillonel T, Brunel AS, Zambelli PY, Greub G, Croxatto A, Bertelli C: Molecular diagnosis and enrichment culture identified a septic pseudoarthrosis due to an infection with Erysipelatoclostridium ramosum. Int J Infect Dis 2019, 81:167-169.
[128] Mandic AD, Woting A, Jaenicke T, Sander A, Sabrowski W, Rolle-Kampcyk U, von Bergen M, Blaut M: Clostridium ramosum regulates enterochromaffin cell development and serotonin release. Sci Rep 2019, 9(1):1177.
[129] Liu S, Zhao W, Liu X, Cheng L: Metagenomic analysis of the gut microbiome in atherosclerosis patients identify cross-cohort microbial signatures and potential therapeutic target. FASEB J 2020, 34(11):14166-14181.
[130] Arokiyaraj S, Seo SS, Kwon M, Lee JK, Kim MK: Association of cervical microbial community with persistence, clearance and negativity of Human Papillomavirus in Korean women: a longitudinal study. Sci Rep 2018, 8(1):15479.
[131] Chung WSF, Meijerink M, Zeuner B, Holck J, Louis P, Meyer AS, Wells JM, Flint HJ, Duncan SH: Prebiotic potential of pectin and pectic oligosaccharides to promote anti-inflammatory commensal bacteria in the human colon. FEMS Microbiol Ecol 2017, 93(11).
[132] Derosa L, Routy B, Thomas AM, Iebba V, Zalcman G, Friard S, Mazieres J, Audigier-Valette C, Moro-Sibilot D, Goldwasser F et al: Intestinal Akkermansia muciniphila predicts clinical response to PD-1 blockade in patients with advanced non-small-cell lung cancer. Nat Med 2022, 28(2):315-324.
[133] de Vos WM, Tilg H, Van Hul M, Cani PD: Gut microbiome and health: mechanistic insights. Gut 2022.
[134] Volodina DE, Gureev AP, Shaforostova EA, Gryaznova MV, Ignatyeva DA, Popov VN: Effect of l-carnitine and mildronate on the mitochondrial metabolism of heart and bacterial composition of the gut microbiome in ageing mice. Life Sci 2022, 293:120333.
[135] De Filippis F, Esposito A, Ercolini D: Outlook on next-generation probiotics from the human gut. Cell Mol Life Sci 2022, 79(2):76.
[136] Chen P, Xu H, Tang H, Zhao F, Yang C, Kwok LY, Cong C, Wu Y, Zhang W, Zhou X et al: Modulation of gut mucosal microbiota as a mechanism of probiotics-based adjunctive therapy for ulcerative colitis. Microb Biotechnol 2020, 13(6):2032-2043.
[137] Vermeiren J, Van den Abbeele P, Laukens D, et al. Decreased colonization of fecal C lostridium coccoides/E ubacterium rectale species from ulcerative colitis patients in an in vitro dynamic gut model with mucin environment[J]. FEMS microbiology ecology, 2012, 79(3): 685-696.
[138] Shilo S, Godneva A, Rachmiel M, Korem T, Bussi Y, Kolobkov D, Karady T, Bar N, Wolf BC, Glantz-Gashai Y et al: The Gut Microbiome of Adults With Type 1 Diabetes and Its Association With the Host Glycemic Control. Diabetes Care 2022, 45(3):555-563.
[139] Touchefeu Y, Duchalais E, Bruley des Varannes S, Alameddine J, Mirallie E, Matysiak-Budnik T, Le Bastard Q, Javaudin F, Rimbert M, Jotereau F et al: Concomitant decrease of double-positive lymphocyte population CD4CD8alphaalpha and Faecalibacterium prausnitzii in patients with colorectal cancer. Eur J Gastroenterol Hepatol 2021, 32(2):149-156.
[140] Zhou C, Zhao H, Xiao XY, Chen BD, Guo RJ, Wang Q, Chen H, Zhao LD, Zhang CC, Jiao YH et al: Metagenomic profiling of the pro-inflammatory gut microbiota in ankylosing spondylitis. J Autoimmun 2020, 107:102360.
[141] Zuo K, Li J, Wang P, Liu Y, Liu Z, Yin X, Liu X, Yang X: Duration of Persistent Atrial Fibrillation Is Associated with Alterations in Human Gut Microbiota and Metabolic Phenotypes. mSystems 2019, 4(6).
[142] Dan Z, Mao X, Liu Q, Guo M, Zhuang Y, Liu Z, Chen K, Chen J, Xu R, Tang J et al: Altered gut microbial profile is associated with abnormal metabolism activity of Autism Spectrum Disorder. Gut Microbes 2020, 11(5):1246-1267.
[143] Tims S, Derom C, Jonkers DM, Vlietinck R, Saris WH, Kleerebezem M, de Vos WM, Zoetendal EG: Microbiota conservation and BMI signatures in adult monozygotic twins. ISME J 2013, 7(4):707-717.
[144] Druart C, Dewulf EM, Cani PD, Neyrinck AM, Thissen JP, Delzenne NM: Gut microbial metabolites of polyunsaturated fatty acids correlate with specific fecal bacteria and serum markers of metabolic syndrome in obese women. Lipids 2014, 49(4):397-402.
[145] Machiels K, Joossens M, Sabino J, et al. A decrease of the butyrate-producing species Roseburia hominis and Faecalibacterium prausnitzii defines dysbiosis in patients with ulcerative colitis[J]. Gut, 2013: gutjnl-2013-304833.
[146] Fujimoto T, Imaeda H, Takahashi K, et al. Decreased abundance of Faecalibacterium prausnitzii in the gut microbiota of Crohn's disease[J]. Journal of gastroenterology and hepatology, 2013, 28(4): 613-619.
[147] Miquel S, Martin R, Rossi O, et al. Faecalibacterium prausnitzii and human intestinal health[J]. Current opinion in microbiology, 2013, 16(3): 255-261.
[148] Sokol H, Pigneur B, Watterlot L, et al. Faecalibacterium prausnitzii is an anti-inflammatory commensal bacterium identified by gut microbiota analysis of Crohn disease patients[J]. Proceedings of the National Academy of Sciences, 2008, 105(43): 16731-16736.
[149] Osaki H, Jodai Y, Koyama K, Omori T, Horiguchi N, Kamano T, Funasaka K, Nagasaka M, Nakagawa Y, Shibata T et al: Clinical response and changes in the fecal microbiota and metabolite levels after fecal microbiota transplantation in patients with inflammatory bowel disease and recurrent Clostridioides difficile infection. Fujita Med J 2021, 7(3):87-98.
[150] Hu X, Zhou R, Li H, Zhao X, Sun Y, Fan Y, Zhang S: Alterations of Gut Microbiome and Serum Metabolome in Coronary Artery Disease Patients Complicated With Non-alcoholic Fatty Liver Disease Are Associated With Adverse Cardiovascular Outcomes. Front Cardiovasc Med 2021, 8:805812.
[151] Jin M, Kalainy S, Baskota N, Chiang D, Deehan EC, McDougall C, Tandon P, Martinez I, Cervera C, Walter J et al: Faecal microbiota from patients with cirrhosis has a low capacity to ferment non-digestible carbohydrates into short-chain fatty acids. Liver Int 2019, 39(8):1437-1447.
[152] Takeshita K, Mizuno S, Mikami Y, Sujino T, Saigusa K, Matsuoka K, Naganuma M, Sato T, Takada T, Tsuji H et al: A Single Species of Clostridium Subcluster XIVa Decreased in Ulcerative Colitis Patients. Inflamm Bowel Dis 2016, 22(12):2802-2810.
[153] Wingfield B, Coleman S, McGinnity TM, Bjourson AJ: Robust Microbial Markers for Non-Invasive Inflammatory Bowel Disease Identification. IEEE/ACM Trans Comput Biol Bioinform 2019, 16(6):2078-2088.
[154] Kim CC, Healey GR, Kelly WJ, Patchett ML, Jordens Z, Tannock GW, Sims IM, Bell TJ, Hedderley D, Henrissat B et al: Genomic insights from Monoglobus pectinilyticus: a pectin-degrading specialist bacterium in the human colon. ISME J 2019, 13(6):1437-1456.
[155] Bao C, Wu L, Wang D, Chen L, Jin X, Shi Y, Li G, Zhang J, Zeng X, Chen J et al: Acupuncture improves the symptoms, intestinal microbiota, and inflammation of patients with mild to moderate Crohn's disease: A randomized controlled trial. EClinicalMedicine 2022, 45:101300.
[156] Azcarate-Peril MA, Roach J, Marsh A, Chey WD, Sandborn WJ, Ritter AJ, Savaiano DA, Klaenhammer TR: A double-blind, 377-subject randomized study identifies Ruminococcus, Coprococcus, Christensenella, and Collinsella as long-term potential key players in the modulation of the gut microbiome of lactose intolerant individuals by galacto-oligosaccharides. Gut Microbes 2021, 13(1):1957536.
[157] Hatziioanou D, Mayer MJ, Duncan SH, Flint HJ, Narbad A: A representative of the dominant human colonic Firmicutes, Roseburia faecis M72/1, forms a novel bacteriocin-like substance. Anaerobe 2013, 23:5-8.
[158] Song L, He M, Sun Q, Wang Y, Zhang J, Fang Y, Liu S, Duan L: Roseburia hominis Increases Intestinal Melatonin Level by Activating p-CREB-AANAT Pathway. Nutrients 2021, 14(1).
[159] Duncan S H, Hold G L, Barcenilla A, et al. Roseburia intestinalis sp. nov., a novel saccharolytic, butyrate-producing bacterium from human faeces[J]. International journal of systematic and evolutionary microbiology, 2002, 52(5): 1615-1620.
[160] Kumari R, Ahuja V, Paul J. Fluctuations in butyrate-producing bacteria in ulcerative colitis patients of North India[J]. World journal of gastroenterology: WJG, 2013, 19(22): 3404.
[161] Sheridan PO, Martin JC, Scott KP: Conjugation Protocol Optimised for Roseburia inulinivorans and Eubacterium rectale. Bio Protoc 2020, 10(7):e3575.
[162] Scott KP, Martin JC, Duncan SH, Flint HJ: Prebiotic stimulation of human colonic butyrate-producing bacteria and bifidobacteria, in vitro. FEMS Microbiol Ecol 2014, 87(1):30-40.
[163] Wegmann U, Louis P, Goesmann A, Henrissat B, Duncan SH, Flint HJ: Complete genome of a new Firmicutes species belonging to the dominant human colonic microbiota ('Ruminococcus bicirculans') reveals two chromosomes and a selective capacity to utilize plant glucans. Environ Microbiol 2014, 16(9):2879-2890.
[164] Jaagura M, Viiard E, Karu-Lavits K, Adamberg K: Low-carbohydrate high-fat weight reduction diet induces changes in human gut microbiota. Microbiologyopen 2021, 10(3):e1194.
[165] Kumari M, Singh P, Nataraj BH, Kokkiligadda A, Naithani H, Azmal Ali S, Behare PV, Nagpal R: Fostering next-generation probiotics in human gut by targeted dietary modulation: An emerging perspective. Food Res Int 2021, 150(Pt A):110716.
[166] Hall A B, Yassour M, Sauk J, et al. A novel Ruminococcus gnavus clade enriched in inflammatory bowel disease patients[J]. Genome medicine, 2017, 9(1): 103.
[167] Yin A H, Lv L, Li S H, et al. Early-onset preeclampsia is associated with gut microbial alterations in antepartum and postpartum women[J]. Frontiers in cellular and infection microbiology, 2019, 9: 224.
[168] Xi W, Gao X, Zhao H, Luo X, Li J, Tan X, Wang L, Zhao JB, Wang J, Yang G et al: Depicting the composition of gut microbiota in children with tic disorders: an exploratory study. J Child Psychol Psychiatry 2021, 62(10):1246-1254.
[169] Shintouo CM, Mets T, Beckwee D, Bautmans I, Ghogomu SM, Souopgui J, Leemans L, Meriki HD, Njemini R: Is inflammageing influenced by the microbiota in the aged gut? A systematic review. Exp Gerontol 2020, 141:111079.
[170] Sato N, Kakuta M, Hasegawa T, Yamaguchi R, Uchino E, Murashita K, Nakaji S, Imoto S, Yanagita M, Okuno Y: Metagenomic profiling of gut microbiome in early chronic kidney disease. Nephrol Dial Transplant 2021, 36(9):1675-1684.
[171] Wen S, Yuan G, Li C, Xiong Y, Zhong X, Li X: High cellulose dietary intake relieves asthma inflammation through the intestinal microbiome in a mouse model. PLoS One 2022, 17(3):e0263762.
[172] Wu Q, Liang X, Wang K, Lin J, Wang X, Wang P, Zhang Y, Nie Q, Liu H, Zhang Z et al: Intestinal hypoxia-inducible factor 2alpha regulates lactate levels to shape the gut microbiome and alter thermogenesis. Cell Metab 2021, 33(10):1988-2003 e1987.
[173] Munoz M, Guerrero-Araya E, Cortes-Tapia C, Plaza-Garrido A, Lawley TD, Paredes-Sabja D: Comprehensive genome analyses of Sellimonas intestinalis, a potential biomarker of homeostasis gut recovery. Microb Genom 2020, 6(12).
[174] Barbour A, Wescombe P, Smith L: Evolution of Lantibiotic Salivaricins: New Weapons to Fight Infectious Diseases. Trends Microbiol 2020, 28(7):578-593.
[175] Martinovic A, Cocuzzi R, Arioli S, Mora D: Streptococcus thermophilus: To Survive, or Not to Survive the Gastrointestinal Tract, That Is the Question! Nutrients 2020, 12(8).
[176] Yamada C, Katayama T, Fushinobu S: Crystal structures of glycoside hydrolase family 136 lacto-N-biosidases from monkey gut- and human adult gut bacteria. Biosci Biotechnol Biochem 2022, 86(4):464-475.
[177] Liu YH, Wang L, Huang P, Jiang ZQ, Yan QJ, Yang SQ: Efficient sequential synthesis of lacto-N-triose II and lacto-N-neotetraose by a novel beta-N-acetylhexosaminidase from Tyzzerella nexilis. Food Chem 2020, 332:127438.

## Sheet: ST3
Supplementary Table 3| Comparison of the gut microbiota among patients with different severities.
Species name	Avg. abundance			Fold change			P-value
	Moderate	Mild	Severe	Moderate vs. Mild	Moderate vs. Severe	Mild vs. Severe	Moderate vs. Mild	Moderate vs. Severe	Mild vs. Severe
Bacteroides vulgatus	15.9742	8.58238	5.2389	1.86127	3.04914	1.6382	0.049991	0.00172563	0.0497389
Alistipes putredinis	5.40791	6.07143	2.71294	1.12269	1.99338	2.23795	0.333732	0.357307	0.0423933
Bacteroides fragilis	3.61313	2.56275	0.453557	1.40986	7.9662	5.65033	0.308876	0.0286423	0.101343
Prevotella copri	3.27548	6.34393	4.47814	1.9368	1.36717	1.41664	0.0350955	0.394229	0.00894262
Bacteroides thetaiotaomicron	2.97916	3.3991	3.12792	1.14096	1.04993	1.0867	0.994392	0.0625152	0.0298095
Bacteroides stercoris	2.43752	1.73885	3.25054	1.4018	1.33354	1.86936	0.0372552	0.390901	0.435807
Bacteroides plebeius	2.24487	1.70988	0.46723	1.31288	4.80464	3.65961	0.43967	0.0432747	0.180056
Flavonifractor plautii	1.37608	1.29931	0.643109	1.05908	2.13972	2.02036	0.804959	0.0151178	0.0345927
Klebsiella pneumoniae	0.92881	0.782762	0.225989	1.18658	4.10998	3.46372	0.77307	0.0702745	0.0401346
Clostridium innocuum	0.785645	0.0545108	0.244752	14.4127	3.20997	4.48997	0.0211521	0.0492647	0.750307
Odoribacter splanchnicus	0.647428	1.04812	0.283902	1.6189	2.28046	3.69184	0.0715461	0.0406456	0.000268335
Eubacterium rectale	0.645519	0.174017	0.438417	3.70951	1.47239	2.51939	0.282042	0.0160999	0.0194131
Ruthenibacterium lactatiformans	0.641597	0.778094	1.29991	1.21274	2.02605	1.67064	0.893363	0.0239261	0.00454565
Bacteroides xylanisolvens	0.58055	1.68772	0.0361437	2.9071	16.0623	46.6946	0.352857	0.000545923	1.89e-06
Phascolarctobacterium succinatutens	0.42195	0.406334	0.00263842	1.03843	159.925	154.006	0.713764	0.0446569	0.106641
Barnesiella intestinihominis	0.387007	0.907362	0.689138	2.34456	1.78069	1.31666	0.168457	0.496806	0.0458918
Butyricimonas virosa	0.315376	0.318533	0.470937	1.01001	1.49326	1.47846	0.566579	0.0315699	0.027967
Fusobacterium mortiferum	0.30841	0.0612703	0.0652	5.0336	4.73021	1.06414	0.0356768	0.237974	0.503554
Alistipes shahii	0.247434	0.436215	0.310646	1.76296	1.25547	1.40422	0.172828	0.116084	0.0200879
Bilophila wadsworthia	0.136125	0.332952	0.101429	2.44593	1.34207	3.28262	0.29941	0.138715	0.0139933
Holdemanella biformis	0.130269	0.0775971	0.000215263	1.67879	605.163	360.476	0.34412	0.0265143	0.106641
Roseburia hominis	0.118209	0.286508	0.0907942	2.42374	1.30195	3.15557	0.832901	0.0529946	0.0270451
Ruminococcus torques	0.108444	0.117097	0.0313737	1.07979	3.45653	3.73234	0.221674	0.0246345	0.133779
Eubacterium eligens	0.0873756	0.264041	0.00278105	3.0219	31.4182	94.9427	0.171487	0.0841666	0.00606573
Acidaminococcus intestini	0.0749356	0	0	inf	inf	inf	0.031483	0.128988	1
Collinsella intestinalis	0.0587852	0.00126579	0.00636579	46.4415	9.23455	5.02911	0.0212672	0.152805	0.613949
Dorea formicigenerans	0.0541344	0.0116595	0	4.64295	inf	inf	0.0248436	0.000302043	0.0105946
Coprococcus comes	0.0430304	0.196896	0.0191584	4.57575	2.24603	10.2773	0.166194	0.147731	0.00573601
Bacteroides faecis	0.0400468	0.168152	10.853	4.19888	271.007	64.5427	0.174398	0.00277954	0.023192
Eisenbergiella massiliensis	0.037418	0.28466	0.03803	7.60756	1.01636	7.48514	0.0423681	0.0514188	0.623792
Eubacterium sp. CAG-38	0.0361936	0.14986	0.00138211	4.1405	26.1873	108.429	0.811973	0.0265143	0.0537144
Bacteroides intestinalis	0.031944	0.255009	0.0593768	7.98299	1.85878	4.29475	0.00841352	0.662114	0.0150336
Streptococcus oralis	0.0256224	0.00508289	0.0131232	5.04091	1.95246	2.58183	0.0284406	0.303835	0.408384
Paraprevotella xylaniphila	0.0252876	0.246181	0.0321168	9.73525	1.27006	7.66517	0.302819	0.0632592	0.0209008
Coprococcus catus	0.0221248	0.0165692	0	1.3353	inf	inf	0.461122	0.00782451	0.0233983
Lawsonibacter asaccharolyticus	0.0161772	0.0273089	0.00132316	1.68811	12.2262	20.6392	0.456885	0.0371479	0.12516
Holdemania filiformis	0.0092444	0.0166537	0.000250526	1.80149	36.8999	66.4748	0.339267	0.245727	0.0478968
Lactobacillus mucosae	0.0090436	0	0.000576316	inf	15.6921	inf	0.031483	0.419327	0.168513
Aggregatibacter segnis	0.003798	0	0	inf	inf	inf	0.031483	0.128988	1
Gemella haemolysans	0.002358	0	0.61194	inf	259.517	inf	0.031483	0.965708	0.0464558
Pediococcus pentosaceus	0.0015752	0	0.132043	inf	83.8263	inf	0.229969	0.416063	0.0464558
Collinsella stercoris	0.0011792	0	0	inf	inf	inf	0.00174386	0.0248438	1
Actinomyces sp. S6-Spd3	0	0	0.0235863	inf	inf	inf	1	0.0448489	0.0134553
Atopobium parvulum	0	0	0.00984579	inf	inf	inf	1	0.107802	0.0464558
Firmicutes bacterium CAG-95	0	0.0163563	0	inf	inf	inf	0.0250877	1	0.0500519
Intestinibacter bartlettii	0	0.0361858	0.00116632	inf	inf	31.0257	0.00971977	0.270812	0.0802571
Coprococcus eutactus	0	0.0718605	0.0115547	inf	inf	6.21914	0.0156797	0.107802	0.33827

## Sheet: ST4
Supplementary Table 4|Detailed description of the changes of serum metabolites in patients with AP of different etiology and severity
Metabolite ID	Enriched in	Avg. abundance in patients	Avg. abundance in controls	Fold change	P-value (Wilcoxon rank-sum test)	q-value	P-value (MaAsLin2)	Etiology-associated metabolites			Severity-associated metabolites			Class	Metabolite name
								Enriched in	LDA score	q-value	Enriched in	LDA score	q-value
M002	controls	21.264	22.3042	-1.04892	0.00789667	0.023094	0.00125683							Carnitine	2-Octenoylcarnitine2
M003	controls	23.9644	25.641	-1.06996	3.79226e-07	9.18438e-06	3.25335e-06							Carnitine	AcCa(10:0)_AcCa(10:0)
M004	controls	23.6854	25.2387	-1.06558	2.77795e-07	8.28044e-06	1.52083e-06							Carnitine	AcCa(10:1)_AcCa(10:1)
M005	controls	20.5776	21.856	-1.06213	0.000105159	0.000702574	0.000221816							Carnitine	AcCa(10:2)_AcCa(10:2)
M006	controls	20.5427	22.1844	-1.07992	5.13741e-06	6.22108e-05	1.60104e-06							Carnitine	AcCa(11:0)_AcCa(11:0)
M007	controls	21.542	22.6875	-1.05318	0.000218735	0.00126507	0.000508638							Carnitine	AcCa(11:1)_AcCa(11:1)
M008	controls	22.33	23.4753	-1.05129	0.000511566	0.00241746	0.000299871							Carnitine	AcCa(12:0)_AcCa(12:0)
M009	controls	22.4006	23.1905	-1.03526	0.0184585	0.0448443	0.00514351							Carnitine	AcCa(12:1)_AcCa(12:1)
M010	controls	21.7401	24.0156	-1.10467	5.86893e-05	0.000441595	2.10392e-07				MAP	2.18122	0.000788538	Carnitine	AcCa(13:0)_AcCa(13:0)
M012	controls	22.5798	23.4015	-1.03639	0.0156999	0.0393768	0.0627873							Carnitine	AcCa(14:2)_AcCa(14:2)
M018	controls	23.3534	25.0173	-1.07125	2.39632e-06	3.57143e-05	6.88724e-07							Carnitine	AcCa(8:0)_AcCa(8:0)
M019	controls	23.0047	23.6534	-1.0282	0.00325019	0.0112955	0.00387153							Bile acid	7-Hydroxy-3-oxocholanoic acid isomers
M020	controls	18.3742	21.7042	-1.18123	2.01753e-07	8.2294e-06	5.80052e-08							Bile acid	Isoursodeoxycholic acid
M021	controls	18.1742	21.7477	-1.19662	5.13513e-07	1.0473e-05	6.58264e-07							Bile acid	Ursodeoxycholic acid
M022	controls	21.5352	22.8114	-1.05926	0.000705197	0.00317749	0.000348259	others	2.09784	0.0243889				Bile acid	Chenodeoxycholic acid
M023	controls	20.3316	22.863	-1.1245	6.10404e-08	4.30057e-06	6.12551e-08							Bile acid	Deoxycholic acid
M024	controls	22.1128	22.987	-1.03953	0.000762904	0.00337858	0.000640696							Bile acid	Deoxycholic acid isomer2
M025	controls	22.3274	23.0809	-1.03375	0.0118838	0.0313264	0.0379674							Bile acid	Deoxycholic acid isomer3
M026	controls	21.893	22.8962	-1.04582	0.000824818	0.0035912	0.000535072							Bile acid	Deoxycholic acid isomer4
M027	controls	19.4729	21.1792	-1.08762	0.00451291	0.0150108	0.0034423							Bile acid	Glycoursodeoxycholic acid
M029	controls	19.7586	22.3052	-1.12889	6.48191e-05	0.000469484	1.14068e-05							Bile acid	Deoxycholic acid glycine conjugate
M030	controls	15.768	18.548	-1.1763	6.09865e-05	0.000454467	2.3947e-05							Bile acid	Glycoursocholic acid
M033	controls	20.3065	21.8975	-1.07835	0.00658169	0.0196942	0.00142834	ABP	2.32532	0.0232933				Bile acid	Sulfolithocholylglycine
M034	patients	19.4784	18.0274	1.08049	0.00889528	0.0254385	0.0145141							Bile acid	Glycoursodeoxycholate 3-sulfate
M039	controls	17.4252	19.2932	-1.1072	0.00303897	0.0107054	0.0029922							Bile acid	Taurodeoxycholic acid
M042	patients	19.2775	17.7308	1.08723	0.00618805	0.0188809	0.0111111	ABP	2.35255	0.00498442				Bile acid	Tauroursocholic acid/Taurohyocholic acid
M048	controls	17.9491	20.1428	-1.12222	0.00839418	0.024184	0.0102315				MAP	2.30416	0.0383099	Amino acid	2-hydroxyphenylpropionylglycine
M051	patients	22.8173	21.9309	1.04042	0.000105159	0.000702574	4.043e-06							Amino acid	N-lactoyl-Leucine
M052	patients	22.3525	20.9747	1.06569	0.000789374	0.0034563	0.00453731							Amino acid	N-lactoyl-Phenylalanine
M053	patients	23.199	22.6472	1.02437	0.00283997	0.0100962	0.003156							Amino acid	N-Lactoylvaline
M061	patients	21.371	20.5156	1.04169	2.8542e-05	0.00025721	6.63185e-06							Amino acid	N-Acetyl-L-phenylalanine
M066	controls	19.7541	24.0272	-1.21631	2.5651e-05	0.000236661	6.12404e-07							Benzenoid	4-ethylphenylsulfate
M067	controls	20.7825	24.1086	-1.16005	0.000105159	0.000702574	0.00011601							Benzenoid	4-Vinylphenol sulfate
M069	controls	20.4013	26.1164	-1.28013	4.43658e-12	3.43835e-09	6.53052e-12							Benzenoid	Pyrocatechol sulfate
M070	patients	25.5222	25.0781	1.01771	0.00481178	0.0158014	0.00401279							Carnitine	Succinylcarnitine
M071	patients	24.6766	23.8321	1.03544	0.00303897	0.0107054	4.79821e-05				SAP	2.08226	0.000818999	Carbohydrate	3-Dehydroquinate
M073	patients	27.0293	26.675	1.01328	6.48191e-05	0.000469484	0.000237421							Carbohydrate	Beta-D-Galactose
M074	patients	27.0293	26.675	1.01328	6.48191e-05	0.000469484	5.54374e-05							Carbohydrate	Beta-D-Glucose
M075	patients	24.6966	24.424	1.01116	0.000367213	0.00184799	0.00313165							Carbohydrate	Erythrose
M078	controls	25.0621	25.7063	-1.0257	0.00120731	0.00472556	0.000464175	others	2.11355	0.00293455				Carbohydrate	L-threonic Acid
M082	controls	24.4587	24.8515	-1.01606	0.0112251	0.0299981	0.00462478							Carbohydrate	L-Xylonate isomer4
M086	controls	23.1962	24.7851	-1.06849	0.00581515	0.018027	0.106682	others	2.45463	0.0016041				Carbohydrate	Rhamnose
M094	patients	21.3219	19.4223	1.0978	4.7986e-05	0.000379481	7.99727e-05				SAP	2.16723	0.000102388	Peptide	Asn-Hyp[Asparaginyl-Hydroxyproline]
M097	patients	20.311	18.7315	1.08432	0.00581515	0.018027	4.47098e-05	ABP	2.22612	0.0251263				Peptide	Glp-Gly[Pyroglutamyl-glycine]
M099	patients	22.8359	21.09	1.08279	0.000152606	0.000961539	0.000376863	AHP	2.31987	0.00319183				Peptide	Glu-His[gamma-Glutamyl-histidine]
M106	controls	22.2241	24.2305	-1.09028	5.09073e-08	3.94531e-06	9.35269e-08							Peptide	Ile-Ala[Isoleucyl-Alanine]
M110	patients	27.2343	26.1343	1.04209	0.000601404	0.00274169	0.0041704							Peptide	Ile-Pro[Isoleucyl-proline]
M111	controls	20.2273	22.3189	-1.1034	0.00039935	0.00197131	0.00489279				MAP	2.18537	0.00462603	Peptide	Ile-Val[Isoleucyl-Valine]
M112	controls	22.2241	24.2305	-1.09028	5.09073e-08	3.94531e-06	3.27911e-08							Peptide	Leu-Ala[Leucyl-Alanine]
M114	controls	20.2388	22.3189	-1.10278	0.00039935	0.00197131	0.000121063				MAP	2.17752	0.00509398	Peptide	Leu-Val[Leucyl-Valine]
M117	controls	21.1648	23.2509	-1.09856	2.77795e-07	8.28044e-06	1.80115e-06							Peptide	Phe-Trp[Phenylalanyl-Tryptophan]
M118	patients	24.0986	23.4734	1.02663	0.00789667	0.023094	0.00275145							Peptide	Pro-Hyp[Prolyl-Hydroxyproline]
M129	controls	20.0979	21.298	-1.05971	0.00103853	0.00419199	0.000134235							Fatty acid	3-Oxotetradecanoic acid
M130	controls	23.125	23.911	-1.03399	0.0140635	0.035971	0.0555833							Fatty acid	5Z-Dodecenoic acid
M133	patients	25.12	24.8211	1.01204	0.0174964	0.0429105	0.0163386							Fatty acid	Hydroxyhexadecanoic acid
M144	patients	20.8338	20.0405	1.03958	0.0015066	0.00583808	0.00123988	AHP	2.1429	0.0192695				Metabolites from food sources	Dimethyl succinate
M145	patients	21.8532	20.4523	1.06849	0.0156999	0.0393768	0.00189407							Hematoporphyrin	Biliverdin
M151	patients	23.6786	23.2539	1.01827	0.000218735	0.00126507	2.84077e-05							Neutral product	Maltol
M152	controls	21.0458	24.1162	-1.14589	0.00028432	0.00155175	0.000621597							Neutral product	O-methoxycatechol-O-sulphate
M156	controls	21.3519	22.3012	-1.04446	0.00546205	0.0174921	0.00114498							Organic acid	2-Aminoheptanoate
M159	patients	20.818	20.0189	1.03991	0.00112008	0.00440639	0.00490642	AHP	2.14953	0.0169175				Organic acid	4-Ethoxy-4-oxobutanoic acid
M162	patients	23.0407	22.7204	1.0141	4.7986e-05	0.000379481	3.6528e-05							Organic acid	Dimethylmalonic acid
M163	controls	21.3589	23.4596	-1.09835	2.89842e-08	2.80784e-06	2.70834e-08							Organic acid	DL-2-Aminooctanoic acid
M164	patients	24.3586	24.0646	1.01222	0.00103853	0.00419199	0.00024856							Organic acid	Isopalmitic acid
M166	patients	20.9627	20.3304	1.0311	0.0105981	0.0285193	0.00271225	AHP	2.10006	0.0200706				Organic acid	Solerol
M167	patients	23.1012	22.4895	1.0272	0.0140635	0.035971	0.00082528							Organic acid	Threo-3-Hydroxy-2-methylbutyric acid
M168	patients	21.006	19.4209	1.08162	1.05774e-08	2.04938e-06	5.55898e-09							Sphingolipid	Phytosphingosine
M170	controls	21.5593	23.119	-1.07235	9.36041e-06	0.000102174	1.79512e-06				MAP	2.01904	0.0094017	Steroid	5a-Cholestane-3a,7a,12a,25-tetrol
M175	patients	17.7407	16.9454	1.04693	0.0118838	0.0313264	0.010081	ABP	2.00849	0.00617265				Unannotated	3-Indolehydracrylic acid
M179	controls	24.0174	26.1518	-1.08887	4.4172e-07	9.50924e-06	1.78209e-07				MAP	2.13077	0.00104462	Unannotated	Methyl neopentyl phthalic acid
M184	patients	26.7709	26.3731	1.01509	0.00618805	0.0188809	0.0225774							Carbohydrate	N-(1-Deoxy-1-fructosyl)valine
M186	patients	18.5227	15.1472	1.22285	0.0100016	0.027983	0.0214089							Metabolites from drug sources	1-Methyl-4-nitroimidazole
M190	controls	20.6005	22.2388	-1.07953	2.73054e-06	3.99278e-05	2.90244e-06	AHP	2.09138	0.00287335				Metabolites from drug sources	Aliskiren
M195	patients	26.8454	26.6895	1.00584	0.00112008	0.00440639	0.00284551							Metabolites from drug sources	Chloramphenicol
M203	patients	18.8011	14.9744	1.25555	0.0105981	0.0285193	0.0448346							Metabolites from drug sources	Isoflurophate
M204	patients	18.6478	13.8827	1.34325	0.00103853	0.00419199	0.00151695							Metabolites from drug sources	lansoprazole sulfide
M207	controls	22.7728	23.4939	-1.03167	0.000337431	0.00177897	6.38741e-06							Metabolites from drug sources	Metixene
M209	controls	22.4878	22.8552	-1.01634	0.00838307	0.024184	0.0238879							Metabolites from drug sources	N-(2-Hydroxyethyl)-morpholine N-oxide
M210	controls	22.403	23.2188	-1.03642	0.0165774	0.0411778	0.0152655							Metabolites from drug sources	Nadolol
M215	controls	16.133	21.9064	-1.35786	0.000150619	0.000956802	0.000107971				MAP	2.50495	0.0213166	Metabolites from drug sources	Norcodeine
M217	patients	22.4848	12.9111	1.74151	5.17816e-05	0.000405361	6.66421e-06				SAP	2.76467	0.00721908	Metabolites from drug sources	Omeprazole sulfone
M218	patients	23.184	22.1205	1.04808	0.000962343	0.00405335	0.000582509				SAP	2.04989	0.0110442	Metabolites from drug sources	Penciclovir
M220	patients	23.6305	22.9889	1.02791	0.00658169	0.0196942	1.70841e-05							Metabolites from drug sources	Pirbuterol
M227	controls	21.7831	24.2747	-1.11438	0.000200134	0.00119311	0.000241045							Metabolites from drug sources	Tafluprost
M228	patients	23.9021	22.0469	1.08415	7.29856e-08	4.35106e-06	1.19612e-07							Peptide	Asn-Asp[Asparaginyl-Aspartic acid]
M229	patients	23.9021	22.0469	1.08415	7.29856e-08	4.35106e-06	7.29196e-08							Peptide	Asp-Asn[Aspartyl-Asparagine]
M231	controls	21.4514	21.7644	-1.01459	0.00512788	0.0166281	0.00104877							Peptide	Asp-Hyp[Aspartyl-Hydroxyproline]
M232	patients	21.2347	19.6422	1.08107	2.36998e-07	8.28044e-06	1.64116e-07				SAP	2.03696	0.010206	Peptide	Asp-Pro[Aspartyl-Proline]
M234	controls	22.9332	24.1831	-1.0545	4.4172e-07	9.50924e-06	4.05301e-07							Peptide	Gln-Glu[Glutaminylglutamic acid]
M235	controls	22.9332	24.1831	-1.0545	4.4172e-07	9.50924e-06	1.82725e-08							Peptide	Glu-Gln[Glutamylglutamine]
M241	patients	21.3055	19.42	1.09709	5.30924e-05	0.000407392	9.35095e-07				SAP	2.16364	0.000114799	Peptide	Hyp-Asn[Hydroxyprolyl-Asparagine]
M242	controls	23.1591	23.6732	-1.0222	0.00546205	0.0174921	0.00795948							Peptide	Hyp-Ser[Hydroxyprolyl-Serine]
M244	patients	21.0413	19.3322	1.08841	1.48103e-05	0.000147153	0.000219594							Peptide	Leu-Hyp[Leucyl-Hydroxyproline]
M246	patients	21.2347	19.6422	1.08107	2.36998e-07	8.28044e-06	2.78917e-07				SAP	2.03696	0.010206	Peptide	Pro-Asp[Prolyl-Aspartate]
M248	controls	23.1941	23.6802	-1.02096	0.00546205	0.0174921	0.0395737							Peptide	Ser-Hyp[Serinyl-Hydroxyproline]
M251	patients	24.4849	22.8947	1.06946	0.000962343	0.00405335	0.00112788							Other chemical substances	FAHFA(18:1(9Z)/10-O-18:0)
M252	patients	17.7576	15.1569	1.17159	3.20592e-05	0.000282339	0.000234806							Hematoporphyrin	Hematoporphyrin IX1
M253	patients	19.3696	16.1681	1.19801	3.24905e-07	8.6828e-06	2.4033e-07	others	2.25654	0.0255248	SAP	2.23288	0.009213	Hematoporphyrin	Hematoporphyrin IX2
M254	patients	18.3553	14.5519	1.26137	0.000222074	0.00127487	0.00267774	ABP	2.30542	0.00680267				Hematoporphyrin	Hematoporphyrin IX3
M255	patients	20.367	17.2651	1.17966	1.40041e-06	2.26108e-05	2.24727e-06	others	2.32415	0.0312357				Hematoporphyrin	Hematoporphyrin IX4
M256	patients	20.5884	17.0946	1.20438	3.43136e-06	4.79999e-05	4.65381e-06	others	2.15332	0.0173862				Hematoporphyrin	Hematoporphyrin IX5
M257	patients	18.0147	14.381	1.25267	0.000781735	0.0034423	0.00758289	ABP	2.16006	0.0171147				Hematoporphyrin	Hematoporphyrin IX6
M261	controls	24.3577	25.3573	-1.04104	6.55482e-06	7.58207e-05	8.00719e-06							Organic acid	cis-4-Decenoic acid
M265	patients	23.2408	22.3127	1.04159	0.0125756	0.0330375	0.00636629				SAP	2.12901	0.000122611	Steroid	5a-Dihydrotestosterone sulfate
M269	controls	19.6668	21.5697	-1.09676	0.00581515	0.018027	0.00995937							Peptide	Ala-Ala-Pro
M287	controls	24.0959	25.072	-1.04051	0.00103853	0.00419199	0.00109536							Fatty acid	FA(20:5)_FA(20:5)
M290	controls	26.9794	27.8796	-1.03336	0.00200798	0.00751781	0.00288173							Fatty acid	FA(22:6)_FA(22:6)
M300	controls	20.215	21.3812	-1.05769	4.53949e-06	5.67436e-05	9.74517e-06	AHP	2.02038	0.00167654				Lysophosphatidic acid	LPA(16:0e)_LPA(16:0e)
M301	controls	19.8736	20.7969	-1.04646	0.0100016	0.027983	0.0440517	AHP	2.16977	0.00141856	MSAP	2.01765	0.00294453	Lysophosphatidic acid	LPA(17:0)_LPA(17:0)
M302	controls	25.4239	26.099	-1.02656	0.00200798	0.00751781	0.0233278							Lysophosphatidic acid	LPA(18:0)_LPA(18:0) sn-1
M303	controls	20.5526	21.2834	-1.03556	0.00283997	0.0100962	0.000508798							Lysophosphatidic acid	LPA(18:0)_LPA(18:0) sn-2
M304	controls	19.4885	20.0144	-1.02698	0.0140635	0.035971	0.00867095							Lysophosphatidic acid	LPA(18:0p)_LPA(18:0p)
M307	controls	25.2128	25.9577	-1.02955	0.00162016	0.00621595	2.39031e-05							Lysophosphatidic acid	LPA(18:2)_LPA(18:2) sn-1
M308	controls	21.8105	22.6442	-1.03823	0.00112008	0.00440639	0.00285208							Lysophosphatidic acid	LPA(18:2)_LPA(18:2) sn-2
M312	controls	21.0473	22.6994	-1.07849	0.00103853	0.00419199	0.00118332							Lysophosphatidic acid	LPA(20:4)_LPA(20:4) sn-1
M313	controls	17.6626	19.458	-1.10165	0.00103853	0.00419199	4.52985e-05							Lysophosphatidic acid	LPA(20:4)_LPA(20:4) sn-2
M315	controls	22.5623	23.8213	-1.0558	8.68729e-05	0.000617674	0.000844949							Glycerophosphocholine	LPC(14:0)_LPC(14:0) sn-1
M316	controls	19.1299	20.2919	-1.06075	0.000200134	0.00119311	0.000181213							Glycerophosphocholine	LPC(14:0)_LPC(14:0) sn-2
M317	controls	22.5865	23.5144	-1.04109	0.00130056	0.005065	0.000187337							Glycerophosphocholine	LPC(15:0)_LPC(15:0) sn-1
M318	controls	19.007	20.0196	-1.05328	0.00039935	0.00197131	4.86374e-05							Glycerophosphocholine	LPC(15:0)_LPC(15:0) sn-2
M321	controls	23.3418	24.5364	-1.05118	2.01753e-07	8.2294e-06	9.68606e-08							Glycerophosphocholine	LPC(16:0e)_LPC(16:0e)
M322	controls	23.0478	24.3615	-1.057	2.06556e-05	0.000197631	2.78635e-05				MAP	2.04454	0.000490658	Glycerophosphocholine	LPC(16:0p)_LPC(16:0p)
M323	controls	24.5474	25.2609	-1.02907	0.0105981	0.0285193	0.00136648							Glycerophosphocholine	LPC(16:1)_LPC(16:1)
M324	controls	24.0902	25.1203	-1.04276	0.000511566	0.00241746	0.00210054							Glycerophosphocholine	LPC(17:0)_LPC(17:0)
M325	controls	21.0166	22.3244	-1.06223	1.48103e-05	0.000147153	1.27811e-06							Glycerophosphocholine	LPC(17:1)_LPC(17:1)
M326	controls	28.534	29.253	-1.0252	0.000309848	0.00164474	0.0103592							Glycerophosphocholine	LPC(18:0)_LPC(18:0) sn-1
M327	controls	24.9506	25.7772	-1.03313	0.000167167	0.00102821	0.000165749							Glycerophosphocholine	LPC(18:0)_LPC(18:0) sn-2
M328	controls	21.1866	22.428	-1.05859	1.32274e-05	0.000136683	3.09444e-05	AHP	2.00351	0.00662754				Glycerophosphocholine	LPC(18:0e)_LPC(18:0e)
M329	controls	23.0677	23.7623	-1.03011	0.00200798	0.00751781	0.000995303							Glycerophosphocholine	LPC(18:0p)_LPC(18:0p)
M332	controls	28.5825	29.3888	-1.02821	0.000962343	0.00405335	0.00790695							Glycerophosphocholine	LPC(18:2)_LPC(18:2) sn-1
M333	controls	25.6144	26.4838	-1.03394	0.00028432	0.00155175	1.39567e-05							Glycerophosphocholine	LPC(18:2)_LPC(18:2) sn-2
M334	controls	22.6504	23.297	-1.02855	0.00838307	0.024184	0.00966273							Glycerophosphocholine	LPC(18:3)_LPC(18:3)
M335	controls	20.5605	22.1129	-1.07551	5.13741e-06	6.22108e-05	2.40891e-07	AHP	2.06904	0.00264276				Glycerophosphocholine	LPC(20:0)_LPC(20:0)
M336	controls	22.0084	22.6694	-1.03003	0.00247627	0.0089678	0.00222504							Glycerophosphocholine	LPC(20:1)_LPC(20:1)
M337	controls	22.9129	23.5571	-1.02811	0.00658169	0.0196942	0.00939957							Glycerophosphocholine	LPC(20:2)_LPC(20:2)
M342	controls	22.7988	24.4654	-1.0731	0.00103853	0.00419199	9.01872e-06	AHP	2.0847	0.020452	MAP	2.01479	0.0181692	Glycerophosphocholine	LPC(20:5)_LPC(20:5) sn-1
M343	controls	19.9622	21.6239	-1.08324	0.000218735	0.00126507	0.000619504	AHP	2.08897	0.0120753				Glycerophosphocholine	LPC(20:5)_LPC(20:5) sn-2
M349	controls	22.3066	23.2189	-1.0409	0.0165774	0.0411778	0.00853616	AHP	2.09417	0.00791146	MAP	2.08436	0.000249514	Glycerophosphocholine	LPC(22:6)_LPC(22:6) sn-2
M352	controls	22.6904	23.8594	-1.05152	1.18006e-05	0.000127021	6.04233e-06							Glycerophosphoethanolamine	LPE(16:0p)_LPE(16:0p)
M355	controls	21.4284	23.0918	-1.07762	3.79226e-07	9.18438e-06	1.47002e-06							Glycerophosphoethanolamine	LPE(18:0p)_LPE(18:0p)
M358	controls	21.5748	22.9957	-1.06586	3.24905e-07	8.6828e-06	3.27102e-06							Glycerophosphoethanolamine	LPE(18:1p)_LPE(18:1p)
M364	patients	20.9464	20.3408	1.02977	0.0118838	0.0313264	0.430569							Glycerophosphoethanolamine	LPE(22:5)_LPE(22:5)
M369	controls	20.7254	21.4945	-1.03711	0.00055485	0.0025749	0.000132581							Glycerophosphoglycerol	LPI(18:1)_LPI(18:1)
M374	patients	19.1616	18.3313	1.04529	0.0140635	0.035971	0.0240429				SAP	2.15565	0.00630238	Other chemical substances	MG(18:1)_MG(18:1)
M377	controls	27.1646	27.856	-1.02545	0.00215449	0.00795108	0.000483849							Other chemical substances	PAF(16:1)_rnX580
M378	controls	24.9604	25.7768	-1.0327	0.00162016	0.00621595	3.88474e-05							Other chemical substances	PAF(16:1)_rnX594
M388	controls	21.8778	23.0528	-1.05371	4.53949e-06	5.67436e-05	7.11987e-07							Glycerophosphoethanolamine	PE(18:2e)_PE(18:2e) isomer
M390	controls	18.0695	19.2631	-1.06606	5.86235e-05	0.000441595	1.47008e-05							Glycerophosphoethanolamine	PE(20:3e)_PE(20:3e) isomer
M392	controls	22.5228	24.3009	-1.07894	2.77795e-07	8.28044e-06	1.64885e-08	AHP	2.09009	0.00149753				Glycerophosphoethanolamine	PE(20:4e)_PE(20:4e) isomer
M393	patients	20.7262	20.0727	1.03256	0.00423048	0.0141932	0.00212818							Glycerophosphoethanolamine	PE(22:4p)_PE(22:4p)
M395	patients	23.7912	23.1427	1.02803	0.0100016	0.027983	0.00285627							Glycerophosphoethanolamine	PE(38:6)_PE(16:0/22:6)
M404	controls	20.8632	21.4449	-1.02788	0.00581515	0.018027	0.00538989	AHP	2.0425	0.0170402				Glycerophosphoglycerol	PI(38:6)_PI(16:0/22:6)
M406	patients	24.9324	24.4786	1.01854	9.56193e-05	0.000655796	0.00351438							Amino acid	3-Hydroxymethylglutaric acid
M407	controls	22.3459	23.6069	-1.05643	6.55482e-06	7.58207e-05	4.99721e-05	others	2.01058	0.00258229				Amino acid	4-Hydroxyproline
M410	controls	17.2287	20.3682	-1.18222	5.80666e-06	6.92333e-05	7.42037e-06							Amino acid	5-Methoxyindoleacetate
M415	controls	23.8639	24.7127	-1.03557	4.4172e-07	9.50924e-06	3.19116e-08							Amino acid	Citrulline
M416	patients	28.9364	28.2076	1.02584	0.0156999	0.0393768	0.176512				SAP	2.16153	0.000131218	Amino acid	Creatine
M418	patients	19.7105	14.4303	1.36592	0.000836216	0.00362049	0.00179572							Amino acid	DL-Homocystine
M419	patients	22.1919	22.004	1.00854	0.00658169	0.0196942	0.00187377							Amino acid	Formiminoglutamic acid
M420	patients	21.5082	20.6177	1.04319	0.00423048	0.0141932	0.00566194	others	2.04744	0.0364677	SAP	2.02442	0.0082652	Amino acid	gamma-Aminobutyric acid
M423	controls	22.5349	24.5409	-1.08902	0.0105981	0.0285193	0.00602701	AHP	2.25031	0.0261994				Amino acid	Homogentisic acid
M424	controls	23.2801	23.9431	-1.02848	0.000651444	0.00295245	0.000221276							Amino acid	Indoleacetaldehyde
M429	controls	21.8976	22.2872	-1.01779	0.0194652	0.0469955	0.000279234							Amino acid	Kynurenic acid
M436	patients	27.5963	26.6004	1.03744	0.00512788	0.0166281	0.00669807	others	2.12011	0.0206131	SAP	2.07067	0.0110035	Amino acid	L-Glutamic acid
M441	patients	32.1777	31.7812	1.01247	0.00055485	0.0025749	0.000657885							Amino acid	L-Leucine
M444	patients	32.0979	31.2974	1.02557	1.22725e-07	5.59483e-06	7.15189e-09							Amino acid	L-Phenylalanine
M456	controls	26.0595	28.446	-1.09158	5.13513e-07	1.0473e-05	2.12832e-07							Amino acid	Proline betaine
M458	patients	23.7397	22.8493	1.03897	0.00423048	0.0141932	0.00696288	others	2.0557	0.0287531	SAP	2.02664	0.00876118	Amino acid	Pyrrolidonecarboxylic acid isomer
M462	controls	21.6438	22.606	-1.04446	0.00325019	0.0112955	0.00254727							Amino acid	Serotonin
M463	controls	24.913	25.5946	-1.02736	0.00215449	0.00795108	0.00201237							Amino acid	Taurine
M466	patients	23.1495	22.4306	1.03205	0.0026526	0.00956171	0.0193426							Amino acid	N-Acetyl-beta-alanine
M467	patients	19.906	19.4152	1.02528	0.0112251	0.0299981	0.219007							Amino acid	N-Acetylglutamic acid
M468	controls	22.6615	23.0154	-1.01562	0.00026071	0.00146413	0.000905381							Amino acid	N-Acetyl-L-alanine
M470	controls	22.8867	24.1039	-1.05318	0.000167167	0.00102821	0.000214811							Amino acid	N-Acetylornithine
M471	patients	26.1054	25.1605	1.03755	0.000367213	0.00184799	0.000211179	others	2.03952	0.0106939				Amino acid	N-Acetylserine
M472	controls	22.2752	23.013	-1.03312	3.52347e-05	0.00030341	2.05399e-05							Amino acid	N-Acetyltaurine
M474	controls	22.5447	23.0324	-1.02163	4.7986e-05	0.000379481	1.14946e-05							Nucleoside&nucleotide	Dihydrothymine
M476	controls	25.0747	25.8031	-1.02905	4.53949e-06	5.67436e-05	1.09262e-05							Nucleoside&nucleotide	Uracil
M478	controls	22.5345	24.5409	-1.08904	0.0105981	0.0285193	0.0212748	AHP	2.24994	0.0261994				Benzenoid	5-Methoxysalicylic acid
M479	patients	19.1249	16.0832	1.18913	0.00026071	0.00146413	7.46855e-06							Benzenoid	Methoxybenzoic acid isomer1
M481	controls	23.1799	24.2652	-1.04682	0.00889528	0.0254385	4.74733e-05							Carnitine	2-Octenoylcarnitine
M482	controls	22.58	23.4015	-1.03639	0.0156999	0.0393768	0.0135949							Carnitine	3, 5-Tetradecadiencarnitine
M483	patients	23.095	22.4248	1.02988	0.00618805	0.0188809	8.45699e-05							Carnitine	3-hydroxyhexanoic acid
M484	controls	23.2115	24.9703	-1.07578	2.36998e-07	8.28044e-06	1.87165e-07							Carnitine	9-Decenoylcarnitine
M488	controls	23.9644	25.641	-1.06996	3.79226e-07	9.18438e-06	3.34381e-07							Carnitine	Decanoylcarnitine
M489	controls	22.33	23.4753	-1.05129	0.000511566	0.00241746	0.00126776							Carnitine	Dodecanoylcarnitine
M490	patients	25.363	24.601	1.03097	0.000126881	0.000826329	0.000260947							Carnitine	Glutarylcarnitine
M492	patients	20.6142	19.3752	1.06395	0.000434004	0.00212882	0.000363456							Carnitine	Hydroxypropionylcarnitine
M496	patients	30.7086	30.0722	1.02116	4.7986e-05	0.000379481	4.81844e-05							Carnitine	L-Carnitine
M498	controls	23.3535	25.0173	-1.07125	2.39632e-06	3.57143e-05	1.65497e-05							Carnitine	L-Octanoylcarnitine
M500	patients	25.4987	25.0781	1.01677	0.00481178	0.0158014	0.00137093							Carnitine	Methylmalonylcarnitine
M505	controls	22.3933	23.1905	-1.0356	0.0174964	0.0429105	0.0189511							Carnitine	trans-2-Dodecenoylcarnitine
M506	patients	23.7074	22.6636	1.04606	0.000200134	0.00119311	0.000653678							Carnitine	Valerylcarnitine(AcCa(5:0)
M508	patients	30.5061	30.155	1.01164	0.000167167	0.00102821	7.09981e-05							Carbohydrate	D-Glucose
M509	patients	23.571	22.8871	1.02988	0.0205182	0.049231	0.00875252							Carbohydrate	D-Glucuronic acid
M515	patients	22.1296	21.6846	1.02052	0.0148624	0.0377652	0.0737317							Carbohydrate	Galactonic acid isomer
M516	patients	24.6759	23.7889	1.03729	2.30299e-05	0.00021766	1.11311e-05							Carbohydrate	Galactonic acid
M517	patients	21.3594	20.9518	1.01945	0.000115557	0.000765444	0.00156384							Carbohydrate	Gamma-Butyrolactone
M519	patients	25.1001	24.0341	1.04436	0.0105981	0.0285193	0.0116041	others	2.20774	0.0479882	SAP	2.09352	0.0136546	Carbohydrate	Gluconic acid
M520	patients	21.3791	20.7364	1.03099	8.54296e-09	2.04938e-06	4.66069e-08							Carbohydrate	Gluconolactone
M524	patients	24.5455	23.8436	1.02944	3.17276e-05	0.000282339	2.91906e-05				SAP	2.03905	0.00417473	Carbohydrate	Hexose isomer2
M525	patients	24.6262	23.9157	1.02971	0.00028432	0.00155175	0.000416704							Carbohydrate	Hexose isomer3
M527	patients	23.1816	22.1392	1.04708	0.0018704	0.0071057	0.0016335	others	2.42451	0.000207818				Carbohydrate	Hexose isomer5
M528	patients	25.3815	24.9814	1.01602	0.000182978	0.0011166	0.00209975							Carbohydrate	L-Arabinose
M530	controls	26.0247	27.5235	-1.05759	0.00581515	0.018027	0.00207765	others	2.45541	0.00161894				Carbohydrate	L-Fucose
M532	controls	26.0247	27.5235	-1.05759	0.00581515	0.018027	0.00385017	others	2.45541	0.00161894				Carbohydrate	L-Rhamnulose
M533	patients	25.9534	23.5795	1.10068	3.47258e-09	1.34562e-06	4.53606e-08	others	2.15179	0.0405688	SAP	2.02944	0.0359101	Carbohydrate	Mannitol
M535	patients	24.3854	23.6138	1.03267	0.00112008	0.00440639	0.00249291							Carbohydrate	N-Acetylneuraminic acid
M538	patients	23.1346	20.7432	1.11528	1.48103e-05	0.000147153	9.03354e-07	others	2.18208	0.0128789	SAP	2.10348	0.0243756	Carbohydrate	Sorbitol
M539	controls	22.5388	24.5409	-1.08883	0.0105981	0.0285193	0.0011065	AHP	2.24934	0.0261994				Benzenoid	3,4-Dihydroxybenzeneacetic acid
M541	controls	22.5469	24.5409	-1.08844	0.0105981	0.0285193	0.0186681	AHP	2.24717	0.0261994				Benzenoid	3-Hydroxymandelic acid
M542	controls	22.5474	24.5409	-1.08841	0.0105981	0.0285193	0.00588408	AHP	2.24692	0.0261994				Benzenoid	p-Hydroxymandelic acid
M544	patients	26.7949	26.4282	1.01387	0.00396372	0.0134732	0.000863315							Choline	Acetylcholine
M548	controls	22.5951	22.9403	-1.01528	1.03479e-07	5.01229e-06	1.22229e-07							Metabolites from drug sources	Dimethylthiophosphate
M550	patients	22.5217	21.6388	1.04081	1.32274e-05	0.000136683	2.9407e-05							Peptide	Glu-Phe[gamma-Glutamyl-phenylalanine]
M553	patients	27.2343	26.1343	1.04209	0.000601404	0.00274169	0.000742997							Peptide	Leu-Pro[Leucyl-proline]
M554	controls	20.65	22.2581	-1.07787	4.00589e-06	5.3527e-05	2.64013e-05				MAP	2.10601	0.00566307	Peptide	N-Glu-Gln[N-gamma-Glutamyl-glutamine]
M559	patients	26.9351	25.8861	1.04052	0.00055485	0.0025749	0.000955844							Fatty acid	11Z-Eicosenoic acid(FFA(20:1)
M562	patients	24.8493	24.2698	1.02388	0.0133017	0.0345933	0.0192604							Fatty acid	6-Hydroxyhexanoic acid
M564	controls	20.7975	21.8799	-1.05205	0.0133017	0.0345933	0.0390345							Fatty acid	9,10-DHOME
M567	controls	21.7127	22.6476	-1.04305	0.000139205	0.000891601	0.000860514							Fatty acid	9-HODE isomer2
M568	patients	20.0723	19.1097	1.05037	0.00028432	0.00155175	0.000287299							Fatty acid	9-HODE isomer3
M570	controls	21.713	22.6468	-1.04301	0.000139205	0.000891601	9.25417e-05							Fatty acid	9-HODE isomer5
M571	controls	20.7478	22.2849	-1.07409	3.24905e-07	8.6828e-06	1.23129e-06							Fatty acid	9-HODE isomer6
M572	controls	19.6314	21.7855	-1.10973	6.90048e-07	1.33697e-05	2.7502e-06							Fatty acid	9-HODE isomer7
M573	controls	20.9403	22.6487	-1.08159	1.60539e-06	2.53914e-05	2.28813e-06							Fatty acid	9-HODE isomer8
M575	patients	26.4183	24.8927	1.06129	7.88606e-05	0.000565898	1.50181e-05							Fatty acid	Adrenic acid
M579	patients	20.7212	19.4773	1.06386	0.00026071	0.00146413	0.00082235	ABP	2.13076	0.000430732				Fatty acid	Azelaic acid
M584	controls	26.9908	27.8824	-1.03304	0.00231041	0.0084861	0.00191019							Fatty acid	Docosahexaenoic acid(FFA(22:6)
M590	controls	24.0933	25.0711	-1.04058	0.00103853	0.00419199	0.000682306							Fatty acid	Eicosapentaenoic acid(FFA(20:5)
M591	patients	24.2732	23.1737	1.04745	0.0105981	0.0285193	0.0223622				SAP	2.25245	0.000173616	Fatty acid	Erucic acid(FFA(22:1)
M592	controls	21.3524	22.2764	-1.04327	0.00451291	0.0150108	0.000614341							Fatty acid	Gamma-Linolenic acid
M595	patients	21.9146	20.8109	1.05303	3.90922e-05	0.000332928	3.14233e-05							Fatty acid	Hexadecanedioic acid
M600	patients	24.9536	24.1917	1.03149	0.000471349	0.00229745	0.00117036				SAP	2.01747	0.000174574	Fatty acid	Nervonic acid(FFA(24:1)
M602	patients	32.559	31.7428	1.02571	0.000962343	0.00405335	7.38042e-05							Fatty acid	Oleic acid(FFA(18:1)
M603	patients	32.0531	31.4536	1.01906	0.007435	0.0219928	0.00596141							Fatty acid	Palmitic acid(FFA(16:0)
M606	controls	20.7215	22.5158	-1.08659	2.77795e-07	8.28044e-06	1.43301e-07							Fatty acid	Phytanic acid
M610	controls	22.6292	23.7242	-1.04839	9.20569e-07	1.58542e-05	2.72593e-07							Fatty acid	Tricosanoic acid
M612	controls	19.8956	22.9056	-1.15129	0.00581515	0.018027	0.000157286							Metabolites from food sources	Caffeine
M613	controls	22.5333	24.5409	-1.0891	0.0105981	0.0285193	0.049754	AHP	2.25049	0.0261994				Metabolites from food sources	Isovanillic acid
M615	controls	18.6158	21.5797	-1.15921	2.89842e-08	2.80784e-06	4.46707e-10							Amino acid	1-Methylhistidine
M616	controls	18.6158	21.5797	-1.15921	2.89842e-08	2.80784e-06	3.53105e-09							Amino acid	3-Methylhistidine
M617	patients	24.2807	23.6954	1.0247	3.53032e-06	4.79999e-05	3.41588e-06							Amino acid	Asymmetric dimethylarginine
M618	controls	22.2825	23.4642	-1.05303	2.09995e-06	3.25493e-05	5.97823e-06							Amino acid	Methylcysteine
M621	patients	24.2807	23.6954	1.0247	3.53032e-06	4.79999e-05	5.41598e-05							Amino acid	Symmetric dimethylarginine
M624	controls	22.9233	23.6554	-1.03194	0.007435	0.0219928	0.0637438	others	2.2655	0.00286235				Microbial metabolite	D-Pipecolic acid
M625	controls	22.7148	26.6208	-1.17196	1.95824e-08	2.80784e-06	1.9967e-08							Microbial metabolite	Hippuric acid
M626	controls	20.6351	21.7049	-1.05184	5.30924e-05	0.000407392	4.39105e-05							Microbial metabolite	Hydrocinnamic acid
M627	patients	23.216	22.419	1.03555	1.03479e-07	5.01229e-06	1.67643e-07							Microbial metabolite	Indole
M628	controls	18.2454	22.0254	-1.20717	1.2878e-06	2.1235e-05	2.90721e-06							Microbial metabolite	Indole-3-propionic acid
M629	controls	26.5514	27.8359	-1.04838	0.00658169	0.0196942	0.030427				MAP	2.24486	0.00629046	Microbial metabolite	Indoxyl sulfate
M630	controls	25.8334	27.9209	-1.0808	0.0205182	0.049231	0.0432383							Microbial metabolite	p-Cresol sulfate
M632	patients	21.2517	19.8926	1.06832	3.53032e-06	4.79999e-05	1.97062e-06				SAP	2.00842	0.0130423	Microbial metabolite	Phenylpropionylglycine
M633	controls	18.3038	19.7074	-1.07668	0.00396372	0.0134732	0.00373583							Microbial metabolite	p-Hydroxyphenylacetic acid
M634	controls	22.723	25.811	-1.1359	9.36041e-06	0.000102174	1.5833e-05							Microbial metabolite	Trimethylamine N-oxide
M635	patients	22.2669	21.2223	1.04922	3.52347e-05	0.00030341	1.00398e-05				SAP	2.07518	1.14145e-05	Microbial metabolite	Desaminotyrosine
M637	controls	23.2149	24.0743	-1.03702	0.000367213	0.00184799	0.00275481							Microbial metabolite	Indoleacetic acid
M640	patients	20.4593	18.9159	1.08159	9.56193e-05	0.000655796	6.34797e-06	AHP	2.21364	0.00471227				Organic acid	2,3-Diaminopropionic acid
M641	controls	23.8525	26.8393	-1.12522	7.97714e-07	1.50787e-05	1.07328e-08				MAP	2.3858	0.000474361	Organic acid	3,4,5-Trimethoxycinnamic acid
M646	patients	22.2067	21.8914	1.0144	0.00789667	0.023094	0.00067064							Other chemical substances	5-Acetylamino-6-formylamino-3-methyluracil
M648	controls	19.205	22.4417	-1.16854	0.0133017	0.0345933	7.74349e-05							Other chemical substances	Theobromine
M649	patients	17.5413	16.74	1.04787	0.00347428	0.011967	0.00767442				SAP	2.08851	7.25163e-05	Organic acid	trans-Cinnamic acid
M656	patients	26.2631	24.2874	1.08135	0.000601404	0.00274169	0.0017424				SAP	2.40228	0.0405086	Nucleoside&nucleotide	Inosine
M658	controls	25.7423	26.161	-1.01627	9.56193e-05	0.000655796	0.00033671							Nucleoside&nucleotide	Uridine
M660	patients	24.0996	22.8168	1.05622	8.70191e-08	4.81713e-06	1.03479e-08							Neutral product	N1-Acetylspermidine
M663	controls	20.7283	21.5811	-1.04114	0.0165774	0.0411778	0.000477695	others	2.33738	0.000112378				Purine	1,3,7-Trimethyluric acid
M666	patients	22.6584	22.0837	1.02602	0.0118838	0.0313264	0.0251817							Purine	Allantoin
M667	patients	29.9222	28.645	1.04459	0.000309848	0.00164474	2.17238e-06				SAP	2.20944	0.00904164	Purine	Hypoxanthine
M668	controls	18.6287	22.0697	-1.18471	0.000762904	0.00337858	0.00065655							Purine	Paraxanthine
M669	controls	30.0727	30.6144	-1.01801	0.0184585	0.0448443	0.0405169							Purine	Uric acid
M671	patients	22.5084	19.7921	1.13724	0.0174964	0.0429105	0.00630068	others	2.56994	0.00265962	SAP	2.60686	0.00129746	Other chemical substances	2-Pyrrolidinone
M672	patients	27.2934	26.9329	1.01338	0.000309848	0.00164474	0.000146518							Organic acid	(E)-2-Methylglutaconic acid
M673	patients	28.165	26.5746	1.05985	9.20569e-07	1.58542e-05	4.86527e-06	AHP	2.07617	0.008731				Organic acid	(R)-beta-Hydroxybutyric acid
M674	patients	24.6966	24.424	1.01116	0.000367213	0.00184799	0.00023166							Organic acid	(S)-3,4-Dihydroxybutyric acid
M675	patients	28.165	26.5746	1.05985	9.20569e-07	1.58542e-05	2.18364e-06	AHP	2.07617	0.008731				Organic acid	(S)-3-Hydroxyisobutyric acid
M676	patients	24.6966	24.424	1.01116	0.000367213	0.00184799	0.00205488							Organic acid	2,4-Dihydroxybutanoic acid
M680	patients	23.0805	22.4379	1.02864	0.00943443	0.026685	0.00533836							Organic acid	2-Hydroxy-3-methylpentanoic acid
M681	patients	23.0826	22.4609	1.02768	0.0148624	0.0377652	0.0165273							Organic acid	2-Hydroxycaproic acid
M684	patients	24.967	24.4942	1.0193	9.36041e-06	0.000102174	2.15355e-05							Organic acid	2-Ketobutyric acid
M686	patients	20.9675	20.1565	1.04024	0.00347428	0.011967	0.00852794	AHP	2.10887	0.022623				Organic acid	2-Methylglutaric acid
M688	controls	25.0865	27.8076	-1.10847	2.8542e-05	0.00025721	2.3081e-05				MAP	2.34216	0.00221486	Organic acid	3-Carboxy-4-methyl-5-propyl-2-furanpropionic acid
M689	patients	24.9472	24.4786	1.01914	9.56193e-05	0.000655796	0.000178547							Organic acid	3-Hydroxyadipic acid
M695	patients	23.1012	22.4564	1.02872	0.00838307	0.024184	0.00360036							Organic acid	5-Hydroxyhexanoic acid
M696	patients	24.6966	24.424	1.01116	0.000367213	0.00184799	0.000475558							Organic acid	A,b-Dihydroxyisobutyric acid
M697	patients	24.967	24.4942	1.0193	9.36041e-06	0.000102174	3.71138e-05							Organic acid	Acetoacetic acid
M698	patients	20.9977	20.3304	1.03282	0.00618805	0.0188809	0.00835722	AHP	2.10468	0.0158813				Organic acid	Adipic acid
M699	patients	28.165	26.5746	1.05985	9.20569e-07	1.58542e-05	6.74444e-06	AHP	2.07617	0.008731				Organic acid	alpha-Hydroxybutyric acid
M701	controls	22.5708	22.8491	-1.01233	0.0194652	0.0469955	0.0110144							Organic acid	Caproic acid
M706	patients	23.0291	22.7204	1.01359	4.7986e-05	0.000379481	2.48976e-05							Organic acid	Ethylmalonic acid
M709	patients	23.0662	22.7204	1.01522	4.7986e-05	0.000379481	4.70864e-05							Organic acid	Glutaric acid
M710	patients	23.1012	22.4895	1.0272	0.0140635	0.035971	0.00205399							Organic acid	Hydroxyisocaproic acid
M711	patients	28.3686	27.8013	1.02041	0.000511566	0.00241746	1.56057e-05							Organic acid	Hydroxypropionic acid
M715	patients	23.0857	22.4249	1.02947	0.00943443	0.026685	0.119218							Organic acid	Leucinic acid
M717	patients	20.9571	20.1054	1.04236	0.00215449	0.00795108	0.00242768	AHP	2.11961	0.0166769				Organic acid	Methylglutaric acid
M719	patients	23.0455	22.7204	1.01431	4.7986e-05	0.000379481	4.87348e-05							Organic acid	Methylsuccinic acid
M720	patients	20.9557	20.2	1.03741	0.00371189	0.0127288	0.00124317	AHP	2.1127	0.0192695				Organic acid	Monomethyl glutaric acid
M721	patients	19.6421	17.4364	1.1265	0.00481178	0.0158014	0.000659541	AHP	2.47557	0.00631972				Organic acid	Nonic acid
M722	controls	23.7832	24.5845	-1.03369	0.0018704	0.0071057	0.000929173							Organic acid	Oxalic acid
M723	patients	23.8558	22.8184	1.04546	0.0174964	0.0429105	0.00200609							Organic acid	Pyruvic acid
M724	patients	26.9449	26.4893	1.0172	0.000218735	0.00126507	0.000170259							Organic acid	Succinic acid semialdehyde
M726	patients	27.3151	26.9329	1.01419	0.000309848	0.00164474	0.00064277							Organic acid	trans-2-Hexenedioic acid
M728	patients	23.2035	22.7892	1.01818	1.21967e-06	2.05487e-05	1.92403e-06							Sphingolipid	Sphinganine
M729	controls	22.4988	23.1647	-1.0296	1.65646e-05	0.000162501	3.63216e-05							Sphingolipid	Sphingosine 1-phosphate
M731	patients	22.013	21.4591	1.02581	0.0184585	0.0448443	0.133742							Steroid	Allopregnanolone
M736	patients	20.5786	19.9858	1.02966	0.007435	0.0219928	0.00552658							Steroid	Dihydroxy-cholestenoate isomer1
M738	controls	19.9469	20.5109	-1.02827	0.00512788	0.0166281	0.00462655							Steroid	Dihydroxy-cholestenoate isomer3
M744	patients	21.6246	20.1229	1.07463	0.00581515	0.018027	3.43772e-05	others	2.39235	0.00779063	SAP	2.17361	0.0140111	Vitamin	4-Pyridoxic acid
M746	patients	22.6109	20.743	1.09005	0.00247627	0.0089678	0.00609557							Vitamin	Ascorbic acid
M747	controls	21.7757	24.1822	-1.11051	5.9582e-07	1.184e-05	3.78451e-06				MAP	2.05079	0.009213	Vitamin	gamma-CEHC(vitamin E metabolite)
M750	controls	22.833	23.592	-1.03324	0.00112008	0.00440639	0.00111993							Vitamin	Niacinamide
M752	patients	23.6479	22.8722	1.03391	1.85071e-05	0.000179287	1.19764e-06							Vitamin	Pantothenic acid
M753	controls	26.033	26.5953	-1.0216	0.000762904	0.00337858	0.00046602							Vitamin	Threonic acid
M754	controls	20.9885	23.8642	-1.13701	0.000126881	0.000826329	0.000253845				MAP	2.15234	0.0133147	Vitamin	Trigonelline
M758	controls	25.3908	28.302	-1.11466	2.5651e-05	0.000236661	3.94131e-05				MAP	2.37455	0.00156398	Unannotated	Monobutylphthalate
M759	controls	21.5729	23.4806	-1.08843	0.000367213	0.00184799	2.37711e-06				MAP	2.29681	0.000206351	Unannotated	Perfluorooctanesulfonic acid
M760	controls	20.8607	22.5578	-1.08135	0.00283997	0.0100962	0.010425	AHP	2.25458	0.0222134	MAP	2.2669	0.000428846	Unannotated	Perfluorooctanoic acid
M762	patients	27.6195	26.163	1.05567	0.000891204	0.00383713	0.000620916				SAP	2.19925	0.0344805	Unannotated	rppX137
M763	controls	23.7484	25.6271	-1.07911	0.00943443	0.026685	0.000308681	AHP	2.20812	0.0294683				Unannotated	rppX169
M767	controls	21.5406	22.3113	-1.03578	0.00325019	0.0112955	0.00819865							Sphingolipid	SM(d32:2)_SM(d32:2)
M773	patients	20.4306	19.5063	1.04738	0.00247627	0.0089678	0.00327352				SAP	2.18013	2.84571e-05	Other chemical substances	So(d18:1)_So(d18:1)
M774	controls	22.4896	23.1647	-1.03002	1.32274e-05	0.000136683	1.97254e-05							Other chemical substances	SoP(d18:1)_SoP(d18:1)
M775	controls	22.2331	22.9447	-1.03201	4.53949e-06	5.67436e-05	5.04888e-06							Other chemical substances	SoP(d18:2)_SoP(d18:2)

## Sheet: ST5
Supplementary Table 5|Detailed description of the changes of serum lipid in patients with AP of different etiology and severity
Lipid ID	Enriched in	Avg. abundance in patients	Avg. abundance in controls	Fold change	P-value (Wilcoxon rank-sum test)	q-value	P-value (MaAsLin2)	Etiology-associated lipids			Severity-associated lipids			Class	Lipid name
								Enriched in	LDA score	q-value	Enriched in	LDA score	q-value
L001	controls	20.66	21.7297	1.05178	0.000329877	0.00107668	0.000516854							Acylcarnitine	AcCa(10:0)_AcCa(10:0)
L002	controls	20.3016	21.238	1.04612	0.000837334	0.00229697	0.000876963							Acylcarnitine	AcCa(12:0)_AcCa(12:0)
L003	controls	19.4691	21.1363	1.08563	0.000130627	0.000484695	0.000127692							Acylcarnitine	AcCa(13:0)_AcCa(13:0)
L006	patients	23.475	22.9153	1.02442	0.0207134	0.0388376	0.0212092							Acylcarnitine	AcCa(18:1)_AcCa(18:1)
L009	patients	25.0773	24.4188	1.02697	0.000107457	0.000413974	0.000118633							Sphingolipid	Cer(d34:1)_Cer(d18:1/16:0)
L020	patients	21.8593	19.4166	1.1258	9.60891e-10	2.70971e-08	4.51687e-09							Sphingolipid	Cer(d36:0)_Cer(d18:0/18:0)
L021	patients	24.2077	22.826	1.06053	3.50462e-06	2.3309e-05	8.94623e-06							Sphingolipid	Cer(d36:1)_Cer(d18:1/18:0)
L028	controls	23.8236	24.4644	1.0269	0.00487073	0.0111128	0.000503855							Sphingolipid	Cer(d40:2)_Cer(d18:2/22:0)
L029	patients	22.4949	21.6944	1.0369	0.0207134	0.0388376	0.0370173							Sphingolipid	Cer(d40:2)_Cer(d40:2)
L031	controls	23.9133	24.4997	1.02452	0.0131914	0.0261971	0.0982345							Sphingolipid	Cer(d41:2)_Cer(d41:2)
L033	controls	19.5726	21.2006	1.08318	1.72779e-07	1.96467e-06	2.42868e-07							Sphingolipid	Cer(d42:0)_Cer(d42:0)isomer2
L034	patients	23.583	22.1246	1.06592	1.38706e-05	7.58047e-05	9.30901e-08							Sphingolipid	Cer(d42:1)_Cer(d18:0/24:1)
L036	patients	27.0637	26.1518	1.03487	0.000772049	0.0021599	0.000756618							Sphingolipid	Cer(d42:2)_Cer(d18:1/24:1)
L037	controls	24.9796	25.8819	1.03612	0.00115087	0.00307334	0.00256437							Sphingolipid	Cer(d42:2)_Cer(d18:2/24:0)
L039	controls	22.3986	23.4559	1.0472	0.0104079	0.0211456	0.0171291							Sphingolipid	Cer(d43:1)_Cer(d43:1)isomer1
L040	controls	22.8519	23.53	1.02967	0.0207134	0.0388376	0.0180161							Sphingolipid	Cer(d43:1)_Cer(d43:1)isomer2
L043	controls	20.9367	22.2777	1.06405	2.20292e-05	0.000113362	2.44498e-05							Neutral glycosphingolipids	CerG1(d42:1)_CerG1(d42:1)
L044	controls	19.6613	20.956	1.06585	0.00156555	0.0040135	0.0109252							Sphingolipid	CerG1(d42:2)_CerG1(d42:2)
L045	controls	21.3239	22.878	1.07288	2.75746e-05	0.000136902	7.21214e-05							Neutral glycosphingolipids	CerG2(d32:3+hO)_CerG2(d32:3+hO)
L049	controls	25.6599	26.4776	1.03187	0.0165917	0.0317858	0.0151269							Neutral glycosphingolipids	CerG2GNAc1(d32:1)_CerG2GNAc1(d32:1)
L051	controls	23.5249	25.2097	1.07162	1.96572e-05	0.000102654	2.42816e-05							Neutral glycosphingolipids	CerG2GNAc1(d36:1)_CerG2GNAc1(d36:1)
L052	controls	20.8331	22.4353	1.0769	0.000772049	0.0021599	0.00304729							Neutral glycosphingolipids	CerG2GNAc1(d36:3)_CerG2GNAc1(d36:3)
L053	controls	21.8521	22.3994	1.02505	0.000837334	0.00229697	0.00292448							Sphingolipid	CerG3(d34:1)_CerG3(d18:1/16:0)
L054	controls	20.4828	21.9394	1.07111	3.08006e-05	0.000147717	3.09966e-05							Neutral glycosphingolipids	CerP(d23:0)_CerP(d23:0)
L055	controls	29.4396	29.7149	1.00935	0.000229939	0.000786926	3.25839e-06							Neutral glycosphingolipids	CerP(d44:5)_CerP(d44:5)
L057	patients	22.2035	21.5709	1.02933	0.00181911	0.00458026	0.0044232							Cholesteryl esters	ChE(15:0)_ChE(15:0)
L058	controls	24.532	25.3098	1.0317	0.00866801	0.0181334	0.00517949							Cholesteryl esters	ChE(16:0)_ChE(16:0)
L061	patients	19.001	17.9885	1.05629	0.00718634	0.0153993	0.00792771							Cholesteryl esters	ChE(17:1)_ChE(17:1)
L064	controls	30.2448	31.2384	1.03285	5.18387e-06	3.26306e-05	7.28216e-06							Cholesteryl esters	ChE(18:2)_ChE(18:2)
L065	controls	22.5437	23.5168	1.04316	0.00674412	0.0147201	0.00120933							Cholesteryl esters	ChE(18:3)_ChE(18:3)
L067	controls	23.9791	24.7213	1.03095	0.000191066	0.000666839	0.000400788							Cholesteryl esters	ChE(20:2)_ChE(20:2)
L069	controls	27.8347	28.8296	1.03574	0.0270564	0.0494165	0.0124049							Cholesteryl esters	ChE(20:4)_ChE(20:4)
L070	controls	23.9539	25.8223	1.078	0.00027584	0.000930465	0.000969749							Cholesteryl esters	ChE(20:5)_ChE(20:5)
L072	controls	19.5415	21.4431	1.09731	0.000209688	0.000728225	0.000227341				MAP	2.15808	0.00175956	Cholesteryl esters	ChE(22:5)_ChE(22:5)
L073	controls	26.0638	27.0925	1.03947	0.0218698	0.0405742	0.00202103							Cholesteryl esters	ChE(22:6)_ChE(22:6)
L076	patients	21.2346	20.4521	1.03826	0.0148082	0.0287598	0.00583125							Diacylglycerol	DG(34:3)_DG(16:1/18:2)
L077	patients	24.1391	22.9204	1.05317	3.43675e-05	0.000160458	4.11398e-05							Diacylglycerol	DG(36:2)_DG(18:1/18:1)
L078	patients	20.5429	19.1554	1.07244	6.68237e-06	4.06127e-05	6.34518e-06							Diacylglycerol	DG(36:4)_DG(16:0/20:4)
L081	controls	23.533	23.8884	1.0151	0.0218698	0.0405742	0.0037371							Neutral glycosphingolipids	GM3(d40:1)_GM3(d40:1)
L082	patients	21.6467	21.1156	1.02516	0.00487073	0.0111128	0.00361107							Neutral glycosphingolipids	GM3(d40:1+O)_GM3(d40:1+O)
L084	controls	21.4455	22.0379	1.02762	0.0024383	0.00603159	0.000198275							Neutral glycosphingolipids	GM3(d41:1)_GM3(d41:1)
L085	controls	23.5373	24.1944	1.02792	0.001451	0.00376086	0.000430884							Neutral glycosphingolipids	GM3(d42:1)_GM3(d42:1)
L088	controls	21.4485	22.2732	1.03845	0.000118529	0.000444482	0.000124345							Neutral glycosphingolipids	GM3(d42:2)_GM3(d42:2)isomer2
L089	patients	22.3179	21.4025	1.04277	0.000158247	0.000560624	4.68874e-06							Neutral glycosphingolipids	GM3(d42:2+pO)_GM3(d42:2+pO)
L091	controls	21.32	22.6221	1.06107	5.18387e-06	3.26306e-05	4.29951e-06							Glycerophosphocholine	LPC(14:0)_LPC(14:0)
L092	controls	21.3187	22.518	1.05626	7.96421e-05	0.000322688	7.72993e-05							Glycerophosphocholine	LPC(15:0)_LPC(15:0)
L094	controls	29.5663	30.0636	1.01682	0.0156783	0.030366	0.0155792							Glycerophosphocholine	LPC(16:0)_LPC(16:0)sn-1
L095	controls	25.8794	26.554	1.02607	0.00632583	0.0140242	0.010261							Glycerophosphocholine	LPC(16:0)_LPC(16:0)sn-2
L096	controls	21.9757	23.3184	1.0611	1.75207e-05	9.28727e-05	2.92403e-05							Glycerophosphocholine	LPC(16:0p)_LPC(16:0p)
L097	controls	23.3482	24.2089	1.03686	0.000393305	0.00125466	0.000246246							Glycerophosphocholine	LPC(16:1)_LPC(16:1)
L098	controls	20.969	21.5724	1.02878	0.0139798	0.0274534	5.87747e-05							Glycerophosphocholine	LPC(16:1p)_LPC(16:1p)
L101	controls	25.6119	25.8697	1.01006	0.000982955	0.00263492	0.0206418							Glycerophosphocholine	LPC(17:0)_LPC(17:0)sn-2
L102	controls	24.3601	25.2061	1.03473	0.000982955	0.00263492	0.00124288							Glycerophosphocholine	LPC(18:0)_LPC(18:0)
L103	controls	28.1594	29.1132	1.03387	2.466e-05	0.00012418	2.40541e-05							Glycerophosphocholine	LPC(18:0)_LPC(18:0)sn-1
L104	controls	24.4397	25.5604	1.04586	9.6826e-06	5.59527e-05	3.62416e-07							Glycerophosphocholine	LPC(18:0)_LPC(18:0)sn-2
L105	controls	20.665	21.7662	1.05328	4.74492e-05	0.000205225	3.09181e-06							Glycerophosphocholine	LPC(18:0e)_LPC(18:0e)
L106	controls	19.6012	21.1766	1.08037	2.67959e-06	1.85207e-05	2.92837e-06							Glycerophosphocholine	LPC(18:0p)_LPC(18:0p)
L107	controls	26.9177	27.6271	1.02636	0.00371807	0.00876668	0.0156316							Glycerophosphocholine	LPC(18:1)_LPC(18:1)
L108	controls	26.9335	27.7863	1.03166	0.000655013	0.0019241	0.015784							Glycerophosphocholine	LPC(18:1)_LPC(18:1)sn-1
L109	controls	23.5071	24.2129	1.03002	0.000982955	0.00263492	0.000892298							Glycerophosphocholine	LPC(18:1)_LPC(18:1)sn-2
L110	controls	27.2478	28.6386	1.05104	9.6826e-06	5.59527e-05	5.58127e-06							Glycerophosphocholine	LPC(18:2)_LPC(18:2)
L111	controls	27.1472	28.719	1.0579	9.9476e-07	7.96939e-06	9.8604e-06							Glycerophosphocholine	LPC(18:2)_LPC(18:2)sn-1
L114	controls	20.9587	22.0042	1.04989	5.85794e-08	7.37473e-07	1.08144e-07							Glycerophosphocholine	LPC(19:0)_LPC(19:0)
L115	controls	20.5608	22.2215	1.08077	3.95712e-07	3.82161e-06	5.01067e-07							Glycerophosphocholine	LPC(20:0)_LPC(20:0)
L116	controls	21.4948	22.4659	1.04518	0.000837334	0.00229697	0.000276734							Glycerophosphocholine	LPC(20:1)_LPC(20:1)
L117	controls	21.6296	22.6164	1.04562	8.80846e-05	0.000348874	0.00199966							Glycerophosphocholine	LPC(20:2)_LPC(20:2)
L118	controls	23.3372	23.9555	1.0265	0.0218698	0.0405742	0.0190288							Glycerophosphocholine	LPC(20:3)_LPC(20:3)
L119	controls	23.3964	24.1479	1.03212	0.0196092	0.0371626	0.00075331							Glycerophosphocholine	LPC(20:3)_LPC(20:3)sn-1
L121	controls	25.3788	26.3368	1.03775	0.0139798	0.0274534	0.00303829							Glycerophosphocholine	LPC(20:4)_LPC(20:4)
L122	controls	21.3182	23.1816	1.08741	4.74492e-05	0.000205225	4.08601e-06							Glycerophosphocholine	LPC(20:5)_LPC(20:5)
L124	controls	23.7977	24.8596	1.04462	0.0026197	0.00645765	0.0554016							Glycerophosphocholine	LPC(22:6)_LPC(22:6)
L126	controls	20.1515	21.3019	1.05709	0.000143836	0.000520024	1.02155e-06							Glycerophosphoethanolamine	LPE(16:0p)_LPE(16:0p)
L129	controls	20.4828	21.9394	1.07111	3.08006e-05	0.000147717	2.35016e-05							Glycerophosphoethanolamine	LPE(18:0p)_LPE(18:0p)
L131	controls	23.5029	24.3188	1.03472	0.0165917	0.0317858	0.378793							Glycerophosphoethanolamine	LPE(18:2)_LPE(18:2)
L136	controls	25.2794	26.2617	1.03886	0.000711371	0.00202225	3.2023e-05							Glycerophosphocholine	PC(20:2p)_PC(10:0p/10:2)
L138	controls	21.7562	23.0133	1.05778	4.26556e-05	0.000189133	2.62103e-05							Glycerophosphocholine	PC(30:0e)_PC(30:0e)
L140	patients	27.9385	27.6655	1.00987	0.0243469	0.0445833	0.0032702							Glycerophosphocholine	PC(32:0)_PC(16:0/16:0)
L142	controls	24.7976	25.1652	1.01482	0.00718634	0.0153993	0.00189507							Glycerophosphocholine	PC(32:0p)_PC(16:0p/16:0)
L144	controls	23.3001	24.0814	1.03353	1.38706e-05	7.58047e-05	2.85512e-05							Glycerophosphocholine	PC(32:1p)_PC(32:1p)
L145	controls	25.4322	26.3402	1.0357	3.43675e-05	0.000160458	1.69731e-05							Glycerophosphocholine	PC(32:2)_PC(14:0/18:2)
L150	controls	24.9568	25.5811	1.02502	0.000301767	0.00100352	0.000327189							Glycerophosphocholine	PC(33:2)_PC(15:0/18:2)
L154	patients	31.2223	30.8024	1.01363	0.000191066	0.000666839	0.000190422							Glycerophosphocholine	PC(34:1)_PC(16:0/18:1)
L156	controls	24.9284	25.7303	1.03217	4.63828e-07	4.30261e-06	4.91332e-07							Glycerophosphocholine	PC(34:1p)_PC(16:0p/18:1)
L158	controls	25.3234	26.981	1.06546	2.06359e-10	1.32257e-08	2.13882e-10							Glycerophosphocholine	PC(34:2e)_PC(16:0e/18:2)
L159	controls	26.7759	28.3614	1.05921	4.5727e-09	9.48162e-08	2.67432e-09							Glycerophosphocholine	PC(34:2e)_PC(16:0e/18:2)isomer1
L160	controls	25.9599	26.9476	1.03805	9.9476e-07	7.96939e-06	1.97782e-06							Glycerophosphocholine	PC(34:2e)_PC(16:0e/18:2)isomer2
L161	controls	26.0381	27.4627	1.05471	5.36533e-10	2.10142e-08	3.43718e-10							Glycerophosphocholine	PC(34:2p)_PC(16:0p/18:2)
L167	controls	23.0113	23.6415	1.02738	0.000982955	0.00263492	3.1275e-05							Glycerophosphocholine	PC(34:3p)_PC(34:3p)
L168	controls	18.7789	22.6385	1.20553	4.83948e-08	6.56122e-07	4.33175e-08	AHP	2.09663	0.00286722				Glycerophosphocholine	PC(34:4e)_PC(14:0e/20:4)
L169	controls	22.8787	23.8496	1.04244	1.75207e-05	9.28727e-05	3.24546e-07							Glycerophosphocholine	PC(34:5)_PC(34:5)
L171	controls	28.2187	29.1448	1.03282	8.80846e-05	0.000348874	9.41542e-05							Glycerophosphocholine	PC(35:2)_PC(17:0/18:2)
L172	controls	24.6605	25.7278	1.04328	0.000393305	0.00125466	0.000225745							Glycerophosphocholine	PC(35:2)_PC(17:0/18:2)isomer1
L173	controls	26.6132	27.1702	1.02093	4.26556e-05	0.000189133	0.000118126							Glycerophosphocholine	PC(35:2)_PC(17:0/18:2)isomer2
L174	controls	25.6955	26.7325	1.04036	3.06679e-06	2.07893e-05	3.72083e-07							Glycerophosphocholine	PC(35:3)_PC(35:3)
L175	controls	24.2579	25.3136	1.04352	0.000229939	0.000786926	5.6896e-05							Glycerophosphocholine	PC(35:4)_PC(15:0/20:4)
L176	controls	23.2397	23.7679	1.02273	0.00323767	0.00781697	0.00448768							Glycerophosphocholine	PC(35:5)_PC(35:5)
L179	controls	33.2383	33.7829	1.01638	0.000655013	0.0019241	4.82686e-05							Glycerophosphocholine	PC(36:2)_PC(18:0/18:2)
L180	controls	31.4514	31.7793	1.01043	0.000158247	0.000560624	0.000147221							Glycerophosphocholine	PC(36:2)_PC(18:1/18:1)
L181	controls	24.8973	25.8788	1.03942	7.20668e-10	2.30941e-08	6.45796e-09							Glycerophosphocholine	PC(36:2e)_PC(18:0e/18:2)
L182	controls	24.5942	25.3649	1.03134	0.000329877	0.00107668	2.76471e-05							Glycerophosphocholine	PC(36:2e)_PC(36:2e)isomer1
L183	controls	24.9034	26.3146	1.05667	7.3178e-09	1.32283e-07	1.16854e-08							Glycerophosphocholine	PC(36:2e)_PC(36:2e)isomer2
L184	controls	24.0787	25.4233	1.05584	7.20668e-10	2.30941e-08	9.99473e-11							Glycerophosphocholine	PC(36:2p)_PC(18:0p/18:2)isomer1
L185	controls	24.0762	25.68	1.06662	3.94727e-10	1.85522e-08	1.76767e-09							Glycerophosphocholine	PC(36:2p)_PC(18:0p/18:2)isomer2
L186	controls	26.0792	27.1718	1.0419	8.49997e-08	1.03319e-06	1.95289e-07							Glycerophosphocholine	PC(36:2p)_PC(36:2p)isomer1
L187	controls	25.1482	26.2515	1.04387	7.37505e-07	6.11695e-06	4.12207e-06							Glycerophosphocholine	PC(36:2p)_PC(36:2p)isomer2
L189	controls	28.8635	29.5718	1.02454	7.3178e-09	1.32283e-07	6.18729e-09							Glycerophosphocholine	PC(36:3)_PC(18:1/18:2)
L190	controls	22.9536	24.1095	1.05036	2.79272e-09	6.15271e-08	2.86039e-09							Glycerophosphocholine	PC(36:3e)_PC(16:0e/20:3)
L191	controls	27.26	28.3723	1.0408	4.63828e-07	4.30261e-06	1.74884e-06							Glycerophosphocholine	PC(36:3p)_PC(16:0p/20:3)
L194	controls	27.3274	29.135	1.06615	1.2699e-11	8.95279e-09	8.74696e-12							Glycerophosphocholine	PC(36:4)_PC(18:2/18:2)
L195	controls	27.258	28.3701	1.0408	4.63828e-07	4.30261e-06	2.4721e-07							Glycerophosphocholine	PC(36:4e)_PC(16:0e/20:4)
L196	controls	26.5002	27.5586	1.03994	6.33172e-07	5.57983e-06	7.26024e-07							Glycerophosphocholine	PC(36:4p)_PC(16:0p/20:4)
L197	controls	28.9232	30.1771	1.04335	0.00156555	0.0040135	0.000760431							Glycerophosphocholine	PC(36:5)_PC(16:0/20:5)
L198	controls	23.9122	25.1415	1.05141	7.57159e-06	4.56237e-05	1.26314e-06							Glycerophosphocholine	PC(36:5)_PC(16:1/20:4)
L199	controls	22.6763	24.8565	1.09615	1.45296e-07	1.67924e-06	3.27667e-07							Glycerophosphocholine	PC(36:5)_PC(18:3/18:2)
L200	controls	28.1615	29.0842	1.03276	0.00398103	0.00935541	0.0371545							Glycerophosphocholine	PC(36:5)3_PC(16:0/20:5)
L201	controls	22.6261	25.2389	1.11548	1.42642e-08	2.28551e-07	4.14408e-09							Glycerophosphocholine	PC(36:5e)_PC(16:0e/20:5)
L202	controls	23.912	26.1901	1.09527	5.18387e-06	3.26306e-05	1.03592e-05							Glycerophosphocholine	PC(36:5p)_PC(36:5p)
L203	controls	22.4829	24.3821	1.08447	2.86104e-07	2.88148e-06	2.58072e-07							Glycerophosphocholine	PC(36:6)_PC(36:6)
L204	controls	20.3517	21.848	1.07352	2.42431e-07	2.58961e-06	7.81881e-08							Glycerophosphocholine	PC(36:7)_PC(36:7)
L205	controls	24.1107	25.3912	1.05311	1.66251e-09	4.341e-08	1.60442e-09							Glycerophosphocholine	PC(37:2)_PC(19:0/18:2)
L206	controls	23.7666	25.4691	1.07163	5.79815e-09	1.13547e-07	7.7636e-09							Glycerophosphocholine	PC(37:2)_PC(37:2)
L207	controls	24.6484	25.2839	1.02578	0.00487073	0.0111128	0.0050157							Glycerophosphocholine	PC(37:3)_PC(37:3)
L208	controls	22.7619	24.5169	1.0771	9.6826e-06	5.59527e-05	9.65467e-07							Glycerophosphocholine	PC(37:3p)_PC(37:3p)
L209	controls	25.0593	25.7751	1.02856	0.00520382	0.0117964	0.00800966							Glycerophosphocholine	PC(37:4)_PC(17:0/20:4)
L210	controls	26.4533	27.4043	1.03595	0.00674412	0.0147201	0.0151389							Glycerophosphocholine	PC(37:4)_PC(37:4)
L211	controls	24.5607	25.8461	1.05234	0.00168809	0.00429641	0.00051472							Glycerophosphocholine	PC(37:5)_PC(37:5)
L212	controls	23.0903	24.5287	1.06229	7.19425e-05	0.000294881	1.38468e-05							Glycerophosphocholine	PC(37:6)_PC(37:6)
L213	controls	24.4769	25.6321	1.04719	0.00433352	0.010083	3.10439e-05							Glycerophosphocholine	PC(38:2)_PC(20:0/18:2)
L216	controls	29.9951	30.4663	1.01571	0.0243469	0.0445833	0.0210221							Glycerophosphocholine	PC(38:4)_PC(18:0/20:4)
L217	controls	26.8658	27.3474	1.01793	0.0110512	0.0221969	0.0120967							Glycerophosphocholine	PC(38:4)_PC(18:1/20:3)
L219	controls	26.207	27.2654	1.04039	2.466e-05	0.00012418	3.75725e-05							Glycerophosphocholine	PC(38:4e)_PC(18:0e/20:4)
L220	controls	28.7311	29.7089	1.03403	2.20292e-05	0.000113362	1.81723e-05							Glycerophosphocholine	PC(38:4p)_PC(18:0p/20:4)
L221	controls	27.0766	27.7819	1.02605	1.53682e-06	1.16501e-05	1.54659e-06							Glycerophosphocholine	PC(38:4p)_PC(18:0p/20:4)isomer1
L222	controls	24.8475	26.1115	1.05087	8.56779e-06	5.07588e-05	2.72336e-07							Glycerophosphocholine	PC(38:4p)_PC(18:0p/20:4)isomer2
L224	controls	27.72	28.4354	1.02581	0.00181911	0.00458026	0.00442743							Glycerophosphocholine	PC(38:5)_PC(18:0/20:5)
L225	controls	25.5239	26.7541	1.0482	2.42431e-07	2.58961e-06	5.14091e-07							Glycerophosphocholine	PC(38:5p)_PC(18:1p/20:4)
L227	controls	26.2577	27.8979	1.06247	7.20668e-10	2.30941e-08	6.06328e-10							Glycerophosphocholine	PC(38:6)_PC(18:2/20:4)
L228	controls	25.879	27.1807	1.0503	5.85794e-08	7.37473e-07	3.24767e-08							Glycerophosphocholine	PC(38:6e)_PC(16:0e/22:6)
L229	controls	25.8425	27.4555	1.06242	1.55984e-05	8.39455e-05	2.23576e-07							Glycerophosphocholine	PC(38:6e)_PC(38:6e)
L230	controls	22.9626	24.6527	1.0736	5.85794e-08	7.37473e-07	7.93981e-10							Glycerophosphocholine	PC(38:6p)_PC(16:0p/22:6)
L231	controls	25.3383	26.9218	1.06249	4.55628e-06	2.94695e-05	1.2967e-07							Glycerophosphocholine	PC(38:6p)_PC(38:6p)isomer1
L232	controls	25.6695	27.0223	1.0527	1.55984e-05	8.39455e-05	9.41661e-06							Glycerophosphocholine	PC(38:6p)_PC(38:6p)isomer2
L233	controls	21.5621	24.6756	1.1444	2.16095e-09	5.07822e-08	7.52734e-11							Glycerophosphocholine	PC(38:7)_PC(20:5/18:2)
L234	controls	29.3537	29.835	1.0164	0.00487073	0.0111128	0.00421419							Glycerophosphocholine	PC(38:7)_PC(38:7)
L235	controls	23.0814	24.8565	1.0769	1.42642e-08	2.28551e-07	5.76794e-09							Glycerophosphocholine	PC(38:7)_PC(38:7)isomer1
L236	controls	22.2816	23.0368	1.03389	0.00674412	0.0147201	0.0244301							Glycerophosphocholine	PC(38:7)_PC(38:7)isomer2
L237	controls	26.2516	27.561	1.04988	0.00124408	0.00330973	0.00119803							Glycerophosphocholine	PC(38:8)_PC(38:8)
L238	controls	19.634	21.553	1.09773	2.04914e-07	2.25726e-06	7.64459e-07							Glycerophosphocholine	PC(38:9)_PC(38:9)
L239	controls	22.7874	23.8448	1.0464	0.000655013	0.0019241	0.000933877							Glycerophosphocholine	PC(39:4)_PC(39:4)
L240	controls	20.1648	24.6678	1.22331	3.57038e-05	0.0001656	4.1579e-05	AHP	2.28451	0.0314769	MAP	2.41301	0.0101848	Glycerophosphocholine	PC(39:5)_PC(39:5)isomer1
L241	controls	22.9963	24.0221	1.04461	0.000772049	0.0021599	0.0212177							Glycerophosphocholine	PC(39:5)_PC(39:5)isomer2
L242	controls	24.8809	25.8272	1.03803	0.00718634	0.0153993	0.0290456							Glycerophosphocholine	PC(39:6)_PC(17:0/22:6)
L243	controls	23.0821	25.1172	1.08817	0.000982955	0.00263492	0.00071489				MAP	2.24085	0.00333542	Glycerophosphocholine	PC(39:6)_PC(39:6)
L244	controls	24.288	25.2674	1.04033	0.000711371	0.00202225	0.000373922							Glycerophosphocholine	PC(40:3p)_PC(40:3p)
L246	controls	22.6148	23.5775	1.04257	0.000467541	0.00146496	0.000213216							Glycerophosphocholine	PC(40:4)_PC(20:0/20:4)
L248	controls	24.4368	25.2872	1.0348	0.000130627	0.000484695	9.48401e-06							Glycerophosphocholine	PC(40:4e)_PC(20:0e/20:4)
L252	controls	24.6706	25.4658	1.03223	2.03598e-06	1.46466e-05	3.0791e-06							Glycerophosphocholine	PC(40:5e)_PC(18:0e/22:5)
L253	controls	25.6295	26.5208	1.03478	6.33172e-07	5.57983e-06	2.49764e-07							Glycerophosphocholine	PC(40:5p)_PC(18:2p/22:3)
L254	controls	24.1232	25.0437	1.03816	1.47097e-10	1.03703e-08	7.00788e-10							Glycerophosphocholine	PC(40:5p)_PC(20:1p/20:4)
L256	controls	24.3373	25.6256	1.05293	1.15205e-06	8.82823e-06	8.92823e-07							Glycerophosphocholine	PC(40:6e)_PC(18:0e/22:6)
L257	controls	24.5871	25.7336	1.04663	5.85794e-08	7.37473e-07	7.30231e-09							Glycerophosphocholine	PC(40:6p)_PC(18:0p/22:6)isomer1
L258	controls	22.1559	23.8495	1.07644	5.42481e-07	4.90319e-06	7.98583e-07							Glycerophosphocholine	PC(40:6p)_PC(18:0p/22:6)isomer2
L259	controls	25.9412	26.7439	1.03094	8.80846e-05	0.000348874	0.000708787							Glycerophosphocholine	PC(40:7)_PC(18:1/22:6)
L260	controls	22.0405	23.64	1.07257	6.68237e-06	4.06127e-05	6.13809e-06							Glycerophosphocholine	PC(40:7)_PC(20:3/20:4)
L261	controls	23.5314	25.5454	1.08559	4.83948e-08	6.56122e-07	1.38228e-07							Glycerophosphocholine	PC(40:8)_PC(18:2/22:6)
L262	controls	26.2375	27.1284	1.03396	0.000711371	0.00202225	0.00694057							Glycerophosphocholine	PC(40:8)_PC(40:8)
L263	controls	23.4894	24.5507	1.04518	0.00210859	0.00527149	0.00261411							Glycerophosphocholine	PC(42:3p)_PC(42:3p)
L264	controls	24.7556	25.4041	1.0262	0.0110512	0.0221969	0.00276283							Glycerophosphocholine	PC(42:4p)_PC(42:4p)
L267	controls	24.4555	25.2842	1.03389	0.000329877	0.00107668	0.000349531							Glycerophosphocholine	PC(42:5e)_PC(20:0e/22:5)
L269	controls	24.3826	25.5422	1.04756	2.86104e-07	2.88148e-06	4.16847e-07							Glycerophosphocholine	PC(42:6e)_PC(42:6e)
L270	controls	21.9035	22.7293	1.0377	3.43675e-05	0.000160458	4.20708e-05							Glycerophosphocholine	PC(42:7)_PC(20:1/22:6)
L273	patients	24.7671	22.9706	1.07821	1.15205e-06	8.82823e-06	1.2016e-05				SAP	2.0006	0.000377884	Glycerophosphoethanolamine	PE(34:1)_PE(16:0/18:1)
L274	controls	22.8616	24.1913	1.05816	3.36865e-07	3.34493e-06	2.9059e-09							Glycerophosphoethanolamine	PE(34:1p)_PE(16:0p/18:1)
L275	patients	25.9785	24.7389	1.05011	7.96421e-05	0.000322688	9.1443e-05							Glycerophosphoethanolamine	PE(34:2)_PE(16:0/18:2)
L276	controls	22.1226	24.9276	1.12679	1.47097e-10	1.03703e-08	3.05441e-10							Glycerophosphoethanolamine	PE(34:2p)_PE(16:0p/18:2)
L277	patients	20.648	18.8198	1.09714	9.73334e-05	0.000379116	0.000121969				SAP	2.15534	0.00118896	Glycerophosphoethanolamine	PE(34:3)_PE(16:0/18:3)isomer1
L280	patients	24.6298	23.9514	1.02832	0.00979708	0.0201369	0.00838259				SAP	2.02886	0.000181129	Glycerophosphoethanolamine	PE(36:1)_PE(18:0/18:1)
L281	controls	22.5528	24.5362	1.08794	1.14735e-08	1.97289e-07	3.47856e-10							Glycerophosphoethanolamine	PE(36:1p)_PE(18:0p/18:1)
L282	patients	27.0676	26.4285	1.02418	0.0148082	0.0287598	0.00641081							Glycerophosphoethanolamine	PE(36:2)_PE(18:0/18:2)
L283	patients	23.4578	22.6911	1.03379	0.00426022	0.00994522	0.00278836				SAP	2.03102	0.00034359	Glycerophosphoethanolamine	PE(36:2)_PE(18:1/18:1)
L284	controls	23.4937	26.4274	1.12487	2.87844e-10	1.561e-08	2.00293e-10							Glycerophosphoethanolamine	PE(36:2p)_PE(18:0p/18:2)
L285	controls	21.8145	23.5186	1.07811	3.98516e-08	5.73375e-07	4.18575e-08							Glycerophosphoethanolamine	PE(36:2p)_PE(36:2p)
L288	patients	22.7981	21.8179	1.04493	0.00134399	0.00353549	0.000911677				SAP	2.0112	0.00165696	Glycerophosphoethanolamine	PE(36:3)4_PE(16:0/20:3)
L289	controls	22.5581	25.4018	1.12606	3.17475e-11	9.99729e-09	1.86044e-12							Glycerophosphoethanolamine	PE(36:3p)_PE(18:1p/18:2)
L290	patients	25.8309	24.9035	1.03724	0.000772049	0.0021599	0.0255231							Glycerophosphoethanolamine	PE(36:4)_PE(16:0/20:4)
L292	controls	25.1166	27.5428	1.0966	2.87844e-10	1.561e-08	1.53753e-10							Glycerophosphoethanolamine	PE(36:4p)_PE(16:0p/20:4)
L294	patients	22.7007	21.3727	1.06214	7.19425e-05	0.000294881	1.30214e-05							Glycerophosphoethanolamine	PE(36:5)_PE(36:5)
L295	controls	20.4475	24.4694	1.19669	4.5727e-09	9.48162e-08	4.71411e-09							Glycerophosphoethanolamine	PE(36:5p)_PE(16:0p/20:5)
L296	controls	23.1192	24.7827	1.07195	7.37505e-07	6.11695e-06	1.54856e-07							Glycerophosphoethanolamine	PE(37:0p)_PE(37:0p)isomer1
L297	controls	21.316	22.001	1.03213	0.000554179	0.00169133	2.40549e-05							Glycerophosphoethanolamine	PE(37:0p)_PE(37:0p)isomer2
L298	controls	23.4398	23.7904	1.01496	0.0131914	0.0261971	0.00147214							Glycerophosphoethanolamine	PE(37:2p)_PE(37:2p)
L299	controls	23.0113	23.6415	1.02738	0.000982955	0.00263492	0.000859663							Glycerophosphoethanolamine	PE(37:3p)_PE(37:3p)
L301	controls	25.5801	25.9424	1.01416	7.19425e-05	0.000294881	9.07014e-05							Glycerophosphoethanolamine	PE(38:2)_PE(20:0/18:2)
L302	controls	20.6562	23.1913	1.12273	7.09027e-11	9.99729e-09	1.32961e-11							Glycerophosphoethanolamine	PE(38:2p)_PE(38:2p)
L303	controls	24.462	25.8559	1.05698	0.000602701	0.00181583	0.00071469							Glycerophosphoethanolamine	PE(38:3)_PE(18:0/20:3)
L304	controls	22.8392	23.6482	1.03542	5.36533e-10	2.10142e-08	6.47483e-10							Glycerophosphoethanolamine	PE(38:3)_PE(38:3)isomer1
L307	controls	20.6856	23.2234	1.12269	9.18349e-09	1.61859e-07	6.49298e-08							Glycerophosphoethanolamine	PE(38:3p)_PE(18:0p/20:3)
L309	controls	21.7245	23.344	1.07455	4.76212e-11	9.99729e-09	8.60311e-12							Glycerophosphoethanolamine	PE(38:4)_PE(38:4)isomer1
L311	patients	27.5198	27.0045	1.01908	0.00866801	0.0181334	7.7484e-05							Glycerophosphoethanolamine	PE(38:4)3_PE(18:0/20:4)
L312	controls	21.57	24.8346	1.15135	5.36533e-10	2.10142e-08	1.16005e-08							Glycerophosphoethanolamine	PE(38:4e)_PE(18:0e/20:4)
L313	controls	21.2817	22.4008	1.05258	7.37505e-07	6.11695e-06	2.21322e-06							Glycerophosphoethanolamine	PE(38:4e)_PE(38:4e)
L314	controls	23.1238	24.2109	1.04701	0.000509202	0.00157451	0.000217944							Glycerophosphoethanolamine	PE(38:4p)_PE(16:0p/22:4)
L315	controls	25.71	28.503	1.10864	3.94727e-10	1.85522e-08	1.50647e-10							Glycerophosphoethanolamine	PE(38:4p)_PE(18:0p/20:4)
L317	patients	23.2587	22.4768	1.03479	0.000711371	0.00202225	0.00186535							Glycerophosphoethanolamine	PE(38:5)_PE(18:1/20:4)
L318	controls	22.224	25.7908	1.16049	1.76611e-08	2.76691e-07	2.78243e-07							Glycerophosphoethanolamine	PE(38:5p)_PE(18:0p/20:5)
L319	controls	25.0779	27.2911	1.08825	1.0265e-10	1.03703e-08	1.76079e-11							Glycerophosphoethanolamine	PE(38:5p)_PE(18:1p/20:4)
L321	controls	22.1795	24.7211	1.11459	2.79272e-09	6.15271e-08	8.78988e-09							Glycerophosphoethanolamine	PE(38:6e)_PE(16:0e/22:6)
L322	controls	19.7253	23.1696	1.17461	1.98766e-06	1.46466e-05	1.67591e-05	AHP	2.32296	0.00120443	MAP	2.03795	0.0266368	Glycerophosphoethanolamine	PE(38:6e)_PE(38:6e)
L323	controls	25.5801	27.1884	1.06287	1.77036e-06	1.32777e-05	4.65868e-06							Glycerophosphoethanolamine	PE(38:6p)_PE(16:0p/22:6)
L324	controls	21.6234	23.9311	1.10672	2.16095e-09	5.07822e-08	1.11949e-09							Glycerophosphoethanolamine	PE(38:7p)_PE(38:7p)
L325	controls	24.1184	24.4854	1.01522	0.00866801	0.0181334	0.00328203							Glycerophosphoethanolamine	PE(39:3p)_PE(39:3p)
L327	patients	21.4664	20.5411	1.04505	0.00866801	0.0181334	0.00948189				SAP	2.02038	0.00147303	Glycerophosphoethanolamine	PE(40:4)_PE(18:0/22:4)
L328	controls	22.7793	23.8628	1.04757	0.00979708	0.0201369	0.0144105							Glycerophosphoethanolamine	PE(40:4)_PE(40:4)
L329	controls	21.9286	22.8219	1.04074	3.83076e-05	0.000174238	3.54779e-05							Glycerophosphoethanolamine	PE(40:4p)_PE(18:0p/22:4)
L330	controls	22.0463	24.4533	1.10918	7.20668e-10	2.30941e-08	6.98042e-10							Glycerophosphoethanolamine	PE(40:4p)_PE(20:0p/20:4)
L331	patients	23.2586	22.097	1.05257	0.000393305	0.00125466	0.000929582				SAP	2.0046	0.00156685	Glycerophosphoethanolamine	PE(40:5)_PE(18:0/22:5)
L332	controls	21.4663	23.6318	1.10088	2.03598e-06	1.46466e-05	1.49782e-06							Glycerophosphoethanolamine	PE(40:5p)_PE(18:0p/22:5)
L333	controls	23.4463	25.4189	1.08414	2.33758e-06	1.63168e-05	4.40266e-06							Glycerophosphoethanolamine	PE(40:5p)_PE(18:0p/22:5)isomer1
L334	controls	20.8932	23.8084	1.13953	1.26778e-09	3.43764e-08	2.41966e-09							Glycerophosphoethanolamine	PE(40:5p)_PE(18:0p/22:5)isomer2
L337	controls	25.3774	27.7122	1.092	7.06689e-08	8.74062e-07	3.74503e-07							Glycerophosphoethanolamine	PE(40:6p)_PE(18:0p/22:6)
L339	controls	24.5411	26.4478	1.07769	2.67335e-08	4.0972e-07	5.71904e-08							Glycerophosphoethanolamine	PE(40:7p)_PE(18:1p/22:6)
L340	controls	22.2644	25.04	1.12467	2.16095e-09	5.07822e-08	4.25113e-10							Glycerophosphoethanolamine	PE(40:7p)_PE(40:7p)
L341	controls	21.6848	23.6707	1.09158	2.04914e-07	2.25726e-06	4.7727e-08							Glycerophosphoethanolamine	PE(42:6p)_PE(20:0p/22:6)
L342	controls	21.112	23.6117	1.1184	0.000158247	0.000560624	6.00248e-05				MAP	2.14274	0.0303093	Glycerophosphoethanolamine	PE(42:7p)_PE(20:1p/22:6)
L343	controls	19.455	21.6602	1.11335	9.60891e-10	2.70971e-08	3.60509e-10							Glycerophosphoethanolamine	PE(52:3)_PE(52:3)
L344	controls	20.837	22.4514	1.07748	9.60891e-10	2.70971e-08	2.3168e-09							Glycerophosphoethanolamine	PE(52:5)_PE(52:5)
L345	controls	21.1659	23.2019	1.09619	1.47097e-10	1.03703e-08	3.05247e-10							Glycerophosphoethanolamine	PE(54:5)_PE(54:5)
L346	controls	19.3638	21.7185	1.1216	1.47097e-10	1.03703e-08	9.96893e-11							Glycerophosphoethanolamine	PE(56:5)_PE(56:5)
L347	controls	21.3467	23.6568	1.10822	1.42642e-08	2.28551e-07	1.72277e-07							Glycerophosphoglycerol	PG(34:1)_PG(16:0/18:1)
L348	controls	23.828	25.4909	1.06979	4.83948e-08	6.56122e-07	8.85313e-07							Glycerophosphoglycerol	PG(36:2)_PG(18:0/18:2)
L349	controls	25.6418	26.4426	1.03123	0.000143836	0.000520024	0.00165995							Sphingolipid	phSM(d45:7+hO)_phSM(d45:7+hO)
L355	controls	23.7723	24.7533	1.04127	2.86104e-07	2.88148e-06	1.25871e-07							Glycerophosphoglycerol	PI(36:1)_PI(18:0/18:1)
L358	controls	23.6187	24.7571	1.0482	1.01919e-07	1.21785e-06	4.89849e-08							Glycerophosphoglycerol	PI(36:3)_PI(18:1/18:2)
L365	controls	24.8965	25.4257	1.02126	0.00371807	0.00876668	0.000398922							Glycerophosphoglycerol	PI(38:5)_PI(18:0/20:5)
L366	controls	24.8518	25.4342	1.02343	0.00281295	0.00686204	0.00488376							Glycerophosphoglycerol	PI(38:5)_PI(18:1/20:4)
L367	controls	19.9606	20.6645	1.03526	0.00301871	0.00731337	0.000300519							Glycerophosphoglycerol	PI(38:6)_PI(16:0/22:6)
L370	controls	24.7915	25.3969	1.02442	0.00674412	0.0147201	0.0752865							Glycerophosphoglycerol	PI(40:6)_PI(18:0/22:6)
L374	controls	24.9525	25.5767	1.02502	0.000301767	0.00100352	0.00685961							Glycerophosphoserine	PS(36:1)_PS(36:1)
L377	patients	23.0884	21.5778	1.07001	3.99891e-06	2.6104e-05	3.78296e-07							Glycerophosphoserine	PS(36:4)_PS(18:2/18:2)
L378	patients	24.528	24.1877	1.01407	0.000360333	0.0011653	0.000609315							Glycerophosphoserine	PS(37:0)_PS(37:0)
L379	patients	21.0685	19.3427	1.08922	3.99891e-06	2.6104e-05	1.46365e-06							Glycerophosphoserine	PS(37:2)_PS(37:2)
L382	controls	26.9774	27.6429	1.02467	4.26556e-05	0.000189133	0.000175409							Glycerophosphoserine	PS(38:1)_PS(38:1)
L383	controls	22.2681	23.085	1.03668	6.68237e-06	4.06127e-05	3.00511e-06							Glycerophosphoserine	PS(38:2)_PS(38:2)isomer1
L384	controls	22.823	23.8176	1.04358	3.06679e-06	2.07893e-05	3.40549e-06							Glycerophosphoserine	PS(38:2)_PS(38:2)isomer2
L385	patients	22.9521	22.1984	1.03395	0.0045565	0.0105669	0.000568607				SAP	2.03709	0.000203827	Glycerophosphoserine	PS(38:3)_PS(38:3)
L386	patients	21.0275	20.3125	1.0352	0.0148082	0.0287598	0.0205479				SAP	2.02898	0.00151084	Glycerophosphoserine	PS(38:4)_PS(38:4)isomer1
L387	patients	24.8694	23.9569	1.03809	0.000251945	0.000858073	2.31059e-05							Glycerophosphoserine	PS(38:4)_PS(38:4)isomer2
L388	patients	22.5915	21.5702	1.04735	0.000711371	0.00202225	0.000698867				SAP	2.03161	0.00357013	Glycerophosphoserine	PS(38:5)_PS(38:5)
L389	controls	22.8576	24.6965	1.08045	7.09027e-11	9.99729e-09	1.41761e-12							Glycerophosphoserine	PS(38:6p)_PS(38:6p)
L390	controls	22.6512	24.829	1.09615	1.45296e-07	1.67924e-06	3.60281e-07							Glycerophosphoserine	PS(39:4)_PS(39:4)
L391	controls	22.0413	23.9271	1.08556	5.88968e-06	3.67454e-05	1.39544e-07							Glycerophosphoserine	PS(40:4e)_PS(40:4e)
L392	patients	21.9062	20.9257	1.04686	0.000602701	0.00181583	0.000648313							Glycerophosphoserine	PS(40:5)_PS(40:5)
L394	controls	22.6745	24.0375	1.06011	2.86104e-07	2.88148e-06	4.36659e-07							Glycerophosphoserine	PS(40:8p)_PS(40:8p)
L397	patients	22.4301	21.6684	1.03516	2.466e-05	0.00012418	5.31549e-05							Glycerophosphoserine	PS(41:4)_PS(41:4)
L398	controls	25.4763	27.0238	1.06074	7.37505e-07	6.11695e-06	1.08949e-06							Glycerophosphoserine	PS(41:5)_PS(41:5)
L399	patients	22.3347	21.5466	1.03658	0.000158247	0.000560624	6.1566e-06							Glycerophosphoserine	PS(41:6)_PS(41:6)3
L400	controls	23.0811	24.9676	1.08173	7.3178e-09	1.32283e-07	9.44114e-09							Glycerophosphoserine	PS(41:6)_PS(41:6)isomer1
L401	controls	22.2816	23.0368	1.03389	0.00674412	0.0147201	0.00358944							Glycerophosphoserine	PS(41:6)_PS(41:6)isomer2
L402	controls	21.6241	23.0255	1.06481	5.42481e-07	4.90319e-06	2.41183e-07							Glycerophosphoserine	PS(43:1)_PS(43:1)
L403	patients	21.8284	21.1367	1.03273	0.000329877	0.00107668	0.000553688							Glycerophosphoserine	PS(43:6)_PS(43:6)
L404	controls	21.9083	22.7674	1.03922	3.08006e-05	0.000147717	7.83768e-06							Glycerophosphoserine	PS(45:6)_PS(45:6)
L405	controls	20.9805	22.1013	1.05342	4.74492e-05	0.000205225	4.78399e-05							Sphingolipid	SM(d30:1)_SM(d30:1)
L406	controls	20.0152	21.3094	1.06466	1.23196e-05	7.00427e-05	1.778e-05							Sphingolipid	SM(d31:1)_SM(d31:1)
L408	controls	26.8484	27.427	1.02155	0.00347054	0.008294	0.0372649							Sphingolipid	SM(d32:1)_SM(d32:1)
L409	controls	22.6206	23.6257	1.04443	3.50462e-06	2.3309e-05	1.56754e-05							Sphingolipid	SM(d32:2)_SM(d32:2)
L410	controls	26.0785	26.555	1.01827	0.00555671	0.012556	0.00784236							Sphingolipid	SM(d33:1)_SM(d33:1)
L411	controls	20.5639	21.3256	1.03704	0.00156555	0.0040135	0.031123							Sphingolipid	SM(d33:2)_SM(d33:2)
L413	controls	31.3259	31.8535	1.01684	0.00168809	0.00429641	0.000346975							Sphingolipid	SM(d34:1)_SM(d16:0/18:1)
L414	controls	30.5915	30.866	1.00897	0.000428977	0.00135618	0.00129945							Sphingolipid	SM(d34:1)_SM(d34:1)
L416	controls	28.4609	28.8478	1.01359	0.00210859	0.00527149	0.0673266							Sphingolipid	SM(d34:2)_SM(d34:2)
L417	controls	21.9078	22.336	1.01955	0.0110512	0.0221969	0.045364							Sphingolipid	SM(d34:2+hO)_SM(d34:2+hO)
L418	controls	20.6802	21.4693	1.03816	0.0243469	0.0445833	0.0375295							Sphingolipid	SM(d35:1)_SM(d35:1)
L421	controls	21.8861	22.1116	1.0103	0.00979708	0.0201369	0.00619319							Sphingolipid	SM(d35:1+hO)_SM(d18:1+hO/17:0)isomer1
L422	controls	24.548	24.7985	1.0102	0.0165917	0.0317858	0.0232515							Sphingolipid	SM(d35:1+hO)_SM(d18:1+hO/17:0)isomer2
L423	controls	21.3648	21.7705	1.01899	0.000143836	0.000520024	9.69334e-05							Sphingolipid	SM(d35:1+hO)_SM(d35:1+hO)
L424	controls	22.4883	23.2455	1.03367	0.000602701	0.00181583	0.00256775							Sphingolipid	SM(d35:2)_SM(d22:2/13:0)
L425	controls	22.6586	23.2664	1.02683	0.00181911	0.00458026	0.011008							Sphingolipid	SM(d35:2)_SM(d35:2)
L426	patients	25.1	24.0815	1.04229	5.85389e-05	0.000248614	4.01196e-05							Sphingolipid	SM(d36:0)_SM(d18:0/18:0)
L427	patients	25.3019	24.2629	1.04282	0.000107457	0.000413974	9.35111e-06							Sphingolipid	SM(d36:0)_SM(d36:0)
L430	patients	22.0429	21.2708	1.0363	0.000711371	0.00202225	0.00667826							Sphingolipid	SM(d36:1)_SM(d36:1)
L433	controls	23.595	24.2203	1.0265	0.000711371	0.00202225	0.000897659							Sphingolipid	SM(d36:3)_SM(d18:1/18:2)
L434	controls	24.1908	24.507	1.01307	0.0243469	0.0445833	0.0229648							Sphingolipid	SM(d36:3)_SM(d36:3)
L436	controls	21.5602	22.1496	1.02734	0.0139798	0.0274534	0.00368259							Sphingolipid	SM(d37:2)_SM(d37:2)
L440	controls	27.8957	28.3666	1.01688	0.00281295	0.00686204	0.00163548							Sphingolipid	SM(d38:1)_SM(d38:1)
L441	controls	25.997	26.4449	1.01723	0.00632583	0.0140242	0.00149672							Sphingolipid	SM(d38:2)_SM(d38:2)
L442	patients	24.4901	24.1437	1.01435	0.00632583	0.0140242	0.00368129							Sphingolipid	SM(d38:3)_SM(d38:3)
L443	controls	26.2317	27.2715	1.03964	0.000118529	0.000444482	0.00035908							Sphingolipid	SM(d39:1)_SM(d39:1)
L448	controls	20.9631	22.6279	1.07942	3.98516e-08	5.73375e-07	4.3016e-08							Sphingolipid	SM(d40:0+pO)_SM(d40:0+pO)
L449	controls	29.4361	30.1347	1.02373	1.38706e-05	7.58047e-05	3.24315e-05							Sphingolipid	SM(d40:1)_SM(d40:1)
L451	controls	27.9315	28.8965	1.03455	0.000360333	0.0011653	0.000432883							Sphingolipid	SM(d40:2)_SM(d22:1/18:1)
L453	controls	28.3315	29.2241	1.03151	2.33758e-06	1.63168e-05	5.23211e-06							Sphingolipid	SM(d40:2)_SM(d40:2)isomer2
L455	controls	28.1006	29.1296	1.03662	8.56779e-06	5.07588e-05	1.35715e-05							Sphingolipid	SM(d41:1)_SM(d41:1)
L456	controls	27.7199	28.5692	1.03064	1.38706e-05	7.58047e-05	3.60626e-06							Sphingolipid	SM(d41:2)_SM(d41:2)
L458	controls	25.7195	27.2486	1.05945	0.000118529	0.000444482	0.000200693							Sphingolipid	SM(d41:2)_SM(d41:2)isomer2
L460	controls	23.669	24.6958	1.04338	0.001451	0.00376086	0.00136767							Sphingolipid	SM(d41:4)_SM(d41:4)
L461	controls	21.0039	21.8648	1.04099	0.00718634	0.0153993	0.00290049							Sphingolipid	SM(d41:5)_SM(d41:5)
L462	controls	21.0915	22.5589	1.06957	5.79815e-09	1.13547e-07	2.85014e-09							Sphingolipid	SM(d42:0+pO)_SM(d42:0+pO)
L463	controls	28.3842	29.5717	1.04183	2.03598e-06	1.46466e-05	2.11355e-08							Sphingolipid	SM(d42:1)_SM(d42:1)
L464	patients	25.6278	24.8774	1.03016	0.00301871	0.00731337	0.0032983							Sphingolipid	SM(d42:1)_SM(d42:1)isomer1
L465	controls	29.0245	30.0045	1.03376	7.37505e-07	6.11695e-06	7.7513e-07							Sphingolipid	SM(d42:1)_SM(d42:1)isomer2
L466	controls	23.9974	24.6292	1.02632	0.000143836	0.000520024	7.55346e-05							Sphingolipid	SM(d42:1+pO)_SM(d42:1+pO)
L469	controls	28.8211	29.695	1.03032	3.98516e-08	5.73375e-07	5.73858e-08							Sphingolipid	SM(d42:2)_SM(d42:2)isomer3
L470	controls	22.7546	23.2599	1.02221	0.00520382	0.0117964	0.0179061							Sphingolipid	SM(d42:2+pO)_SM(d42:2+pO)isomer1
L474	controls	26.428	27.0584	1.02385	0.001451	0.00376086	0.0020243							Sphingolipid	SM(d42:4)_SM(d22:0/20:4)
L475	controls	24.6782	25.3479	1.02714	0.00718634	0.0153993	0.0243075							Sphingolipid	SM(d42:4)_SM(d42:4)isomer1
L479	controls	23.7594	25.0883	1.05593	2.75746e-05	0.000136902	3.72235e-05							Sphingolipid	SM(d43:1)_SM(d43:1)
L481	controls	23.4235	24.2394	1.03483	0.000554179	0.00169133	0.000745336							Sphingolipid	SM(d43:2)_SM(d43:2)3
L484	controls	22.8122	23.4166	1.0265	0.00487073	0.0111128	0.00181819							Sphingolipid	SM(d43:3)_SM(d43:3)
L485	controls	21.4742	22.4512	1.04549	1.38706e-05	7.58047e-05	5.96042e-05							Sphingolipid	SM(d44:1)_SM(d44:1)
L487	controls	21.9176	22.7464	1.03781	1.15205e-06	8.82823e-06	3.13868e-05							Sphingolipid	SM(d44:2)_SM(d44:2)isomer2
L488	controls	23.5303	24.0103	1.0204	0.00281295	0.00686204	0.000774253	ABP	2.02449	0.000550987				Sphingolipid	SM(d44:3)_SM(d44:3)
L489	controls	21.9188	22.8472	1.04236	8.80846e-05	0.000348874	4.54972e-05	ABP	2.01681	0.000447004				Sphingolipid	SM(d44:4)_SM(d44:4)
L491	patients	24.1388	22.9196	1.05319	3.43675e-05	0.000160458	5.31651e-06							Triacylglycerol	TG(36:2e)_TG(16:0e/10:1/10:1)
L492	patients	25.6024	24.8006	1.03233	0.00226814	0.00565031	0.00435765							Triacylglycerol	TG(36:3e)_TG(16:0e/10:1/10:2)
L509	patients	27.9084	25.9625	1.07495	0.000118529	0.000444482	0.000196756				SAP	2.02589	0.0143017	Triacylglycerol	TG(48:0)_TG(16:0/16:0/16:0)
L510	patients	28.6352	27.2762	1.04982	0.00371807	0.00876668	0.000125893				SAP	2.06167	0.00369337	Triacylglycerol	TG(48:1)_TG(16:0/14:0/18:1)
L514	patients	20.4316	18.5068	1.10401	0.000509202	0.00157451	0.000322598				SAP	2.03604	0.0361835	Triacylglycerol	TG(48:3)_TG(16:0/14:2/18:1)
L516	controls	22.4515	23.8988	1.06446	0.00765362	0.0163015	0.00852703							Triacylglycerol	TG(48:4)_TG(12:0/18:2/18:2)
L519	patients	23.143	22.1561	1.04454	0.0148082	0.0287598	0.0177739							Triacylglycerol	TG(49:0)_TG(16:0/16:0/17:0)isomer1
L520	patients	25.137	24.0461	1.04537	0.0243469	0.0445833	0.025019				SAP	2.0352	0.0324873	Triacylglycerol	TG(49:0)_TG(16:0/16:0/17:0)isomer2
L521	patients	26.3246	25.1273	1.04765	0.00632583	0.0140242	0.0257148							Triacylglycerol	TG(49:1)_TG(15:0/16:0/18:1)
L525	patients	27.2615	25.448	1.07126	0.000554179	0.00169133	0.000230327				SAP	2.04108	0.0163958	Triacylglycerol	TG(50:0)_TG(18:0/16:0/16:0)
L526	patients	31.7155	29.5529	1.07318	8.57359e-07	7.02835e-06	1.18602e-05				SAP	2.00984	0.000987446	Triacylglycerol	TG(50:1)_TG(16:0/16:0/18:1)
L527	controls	21.1193	23.3123	1.10384	5.27289e-05	0.00022667	6.49961e-05	AHP	2.12884	0.00332079				Triacylglycerol	TG(50:1e)_TG(16:0e/16:0/18:1)
L528	patients	31.6066	29.7785	1.06139	3.95712e-07	3.82161e-06	9.04007e-08							Triacylglycerol	TG(50:2)_TG(16:0/16:0/18:2)
L529	patients	30.3566	29.1611	1.041	0.00134399	0.00353549	0.000958103							Triacylglycerol	TG(50:2)_TG(16:0/16:1/18:1)
L530	patients	27.3248	25.9364	1.05353	0.000143836	0.000520024	8.35279e-05				SAP	2.00217	0.00114072	Triacylglycerol	TG(50:3)_TG(16:0/16:0/18:3)
L531	patients	30.2904	29.5394	1.02542	0.00979708	0.0201369	0.00521691							Triacylglycerol	TG(50:3)_TG(16:1/16:1/18:1)
L544	patients	27.7251	26.8132	1.03401	0.00979708	0.0201369	0.00919443							Triacylglycerol	TG(51:2)_TG(16:0/17:1/18:1)
L548	patients	29.5904	26.7176	1.10752	0.000191066	0.000666839	3.38396e-05				SAP	2.02489	0.0128503	Triacylglycerol	TG(52:1)_TG(18:0/16:0/18:1)
L549	controls	21.2443	23.1323	1.08887	0.000118529	0.000444482	7.25531e-05	AHP	2.06021	0.00539788				Triacylglycerol	TG(52:1p)_TG(18:0p/16:0/18:1)
L550	patients	33.0084	31.4546	1.0494	2.33758e-06	1.63168e-05	1.12407e-07							Triacylglycerol	TG(52:2)_TG(16:0/18:1/18:1)isomer1
L551	patients	30.066	28.6797	1.04834	9.73334e-05	0.000379116	0.000160034							Triacylglycerol	TG(52:2)_TG(16:0/18:1/18:1)isomer2
L553	patients	33.6174	32.4948	1.03455	4.26556e-05	0.000189133	0.000559045							Triacylglycerol	TG(52:3)_TG(16:0/18:1/18:2)
L555	patients	26.6796	24.8284	1.07456	1.15205e-06	8.82823e-06	3.43195e-06							Triacylglycerol	TG(52:4)_TG(16:0/16:0/20:4)
L556	patients	32.7841	31.9095	1.02741	0.00347054	0.008294	0.0038275							Triacylglycerol	TG(52:4)_TG(16:1/18:1/18:2)
L563	controls	25.9181	27.2317	1.05068	0.00866801	0.0181334	0.00635153							Triacylglycerol	TG(52:6)_TG(16:1/18:2/18:3)
L564	controls	21.0701	23.7983	1.12948	0.018863	0.0358448	0.0149797							Triacylglycerol	TG(52:7)_TG(14:0/18:2/20:5)
L565	controls	21.7972	23.5447	1.08017	0.00347054	0.008294	0.0048613				SAP	2.06306	0.0399672	Triacylglycerol	TG(52:7)_TG(16:1/18:3/18:3)
L580	patients	29.5421	27.9927	1.05535	4.74492e-05	0.000205225	2.93775e-05				SAP	2.01971	0.000867665	Triacylglycerol	TG(54:2)_TG(18:0/18:1/18:1)isomer1
L582	patients	30.9787	30.0272	1.03169	0.000837334	0.00229697	0.000321841							Triacylglycerol	TG(54:3)_TG(18:0/18:1/18:2)
L583	patients	30.8054	29.4551	1.04584	9.73334e-05	0.000379116	9.46788e-05							Triacylglycerol	TG(54:3)_TG(18:1/18:1/18:1)
L584	patients	25.4863	24.1806	1.054	0.000509202	0.00157451	0.00128474							Triacylglycerol	TG(54:4)_TG(18:0/16:0/20:4)
L586	patients	31.6404	30.7901	1.02762	0.00371807	0.00876668	0.0230348							Triacylglycerol	TG(54:4)_TG(18:1/18:1/18:2)
L587	patients	28.9638	27.6084	1.04909	3.83076e-05	0.000174238	0.00010313							Triacylglycerol	TG(54:5)_TG(16:0/18:1/20:4)
L592	patients	29.1601	28.5444	1.02157	0.0185554	0.0353556	0.0705844							Triacylglycerol	TG(54:6)_TG(16:0/18:2/20:4)
L599	controls	24.0034	26.2084	1.09186	0.000229939	0.000786926	0.000218473							Triacylglycerol	TG(54:8)_TG(14:0/18:2/22:6)
L600	controls	21.9557	24.7994	1.12952	0.00585541	0.0131887	0.000324539							Triacylglycerol	TG(54:8)_TG(16:1/18:2/20:5)
L604	patients	26.1605	24.9369	1.04906	0.00814711	0.0173003	3.33885e-05							Triacylglycerol	TG(55:2)_TG(19:0/18:1/18:1)isomer1
L611	controls	21.7692	22.7826	1.04655	0.0175502	0.0335309	0.14472							Triacylglycerol	TG(55:7)_TG(16:0/17:1/22:6)
L614	patients	25.3978	24.1052	1.05362	0.0110512	0.0221969	0.00203418	AHP	2.02149	0.0312694	SAP	2.05573	0.00898233	Triacylglycerol	TG(56:1)_TG(18:0/18:1/20:0)
L618	patients	28.6003	27.3967	1.04394	7.19425e-05	0.000294881	0.000415444							Triacylglycerol	TG(56:2)_TG(18:0/18:0/20:2)
L620	patients	28.7876	27.6392	1.04155	5.85389e-05	0.000248614	3.31887e-05							Triacylglycerol	TG(56:3)_TG(20:0/18:1/18:2)isomer1
L622	patients	28.5566	27.9556	1.0215	0.0024383	0.00603159	0.00128623							Triacylglycerol	TG(56:3)_TG(20:1/18:1/18:1)isomer1
L623	patients	25.5389	24.1649	1.05686	0.00134399	0.00353549	0.0115687				SAP	2.04289	0.00224503	Triacylglycerol	TG(56:3)_TG(20:1/18:1/18:1)isomer2
L627	patients	29.0199	28.3827	1.02245	0.00593037	0.013315	0.00984087							Triacylglycerol	TG(56:4)_TG(18:1/18:1/20:2)isomer1
L628	patients	26.2104	25.0096	1.04802	0.000711371	0.00202225	0.0163642				SAP	2.0126	0.000469497	Triacylglycerol	TG(56:4)_TG(18:1/18:1/20:2)isomer2
L629	patients	27.0672	26.1813	1.03384	0.0117287	0.0234241	0.00742516							Triacylglycerol	TG(56:4)_TG(20:1/18:1/18:2)
L630	patients	26.736	25.8098	1.03588	0.00765362	0.0163015	0.00420019							Triacylglycerol	TG(56:5)_TG(16:0/18:1/22:4)
L632	patients	28.0155	27.2888	1.02663	0.00921758	0.019226	0.0136259							Triacylglycerol	TG(56:5)_TG(18:0/18:1/20:4)
L634	patients	28.8469	27.9792	1.03101	3.08006e-05	0.000147717	3.09822e-05							Triacylglycerol	TG(56:5)_TG(18:1/18:1/20:3)isomer2
L636	patients	28.8125	27.8851	1.03326	0.000655013	0.0019241	0.00076078							Triacylglycerol	TG(56:6)_TG(16:0/18:2/22:4)
L647	controls	23.4184	24.758	1.0572	0.0218698	0.0405742	0.0106381	AHP	2.08365	0.0478145				Triacylglycerol	TG(56:9)_TG(16:0/18:3/22:6)
L648	controls	23.231	25.7256	1.10738	1.09286e-05	6.26393e-05	4.59941e-07							Triacylglycerol	TG(56:9)_TG(16:1/18:2/22:6)
L649	controls	24.3846	26.0494	1.06827	0.0104079	0.0211456	0.00321656							Triacylglycerol	TG(56:9)_TG(20:5/18:2/18:2)
L655	controls	25.4305	26.9053	1.05799	0.001451	0.00376086	0.00112489							Triacylglycerol	TG(58:10)_TG(18:2/18:2/22:6)
L656	controls	20.3718	22.9004	1.12413	0.000428977	0.00135618	0.00125202	AHP	2.12196	0.023192				Triacylglycerol	TG(58:11)_TG(16:0/20:5/22:6)
L657	controls	19.4804	23.3964	1.20102	7.19425e-05	0.000294881	0.00248137							Triacylglycerol	TG(58:11)_TG(18:1/20:5/20:5)
L659	controls	16.8411	22.2114	1.31888	3.78713e-05	0.000174238	0.000674111				MAP	2.26177	0.0175879	Triacylglycerol	TG(58:12)_TG(20:5/18:2/20:5)
L666	patients	26.4729	25.3968	1.04237	0.00027584	0.000930465	0.00402724							Triacylglycerol	TG(58:5)_TG(18:1/18:1/22:3)
L668	patients	28.3041	27.6017	1.02545	0.000655013	0.0019241	5.8732e-05							Triacylglycerol	TG(58:6)_TG(16:1/20:1/22:4)
L680	controls	22.7429	23.6002	1.0377	0.0139798	0.0274534	0.0168587							Triacylglycerol	TG(58:9)_TG(18:0/18:3/22:6)
L681	controls	26.9904	27.773	1.029	0.0104079	0.0211456	0.00150127							Triacylglycerol	TG(58:9)_TG(18:1/18:2/22:6)
L685	controls	22.9621	23.6664	1.03067	0.0207134	0.0388376	0.00703936							Triacylglycerol	TG(60:10)_TG(16:0/22:5/22:5)
L686	controls	23.0816	24.4917	1.06109	0.0117287	0.0234241	0.03581	AHP	2.14752	0.00543815	MAP	2.02716	0.0116011	Triacylglycerol	TG(60:10)_TG(18:0/20:4/22:6)
L687	controls	22.3533	23.154	1.03582	0.0104079	0.0211456	0.0143032							Triacylglycerol	TG(60:10)_TG(18:1/20:4/22:5)
L688	controls	20.2866	22.4434	1.10632	0.000467541	0.00146496	0.00647066	AHP	2.17187	0.00403995	MAP	2.05708	0.0307477	Triacylglycerol	TG(60:11)_TG(16:0/22:5/22:6)
L689	controls	23.9245	25.1091	1.04951	0.00426022	0.00994522	0.0644169							Triacylglycerol	TG(60:11)_TG(18:1/20:4/22:6)
L690	controls	20.9704	22.5958	1.07751	0.000655013	0.0019241	0.000121215							Triacylglycerol	TG(60:11)_TG(20:3/20:4/20:4)
L691	controls	22.0758	23.8305	1.07948	0.00718634	0.0153993	0.0178651	AHP	2.23641	0.00490506	MAP	2.11006	0.0157794	Triacylglycerol	TG(60:12)_TG(16:0/22:6/22:6)
L692	controls	19.9733	23.3833	1.17072	1.96572e-05	0.000102654	5.14561e-05				MAP	2.17506	0.00612741	Triacylglycerol	TG(60:12)_TG(18:1/20:5/22:6)
L693	controls	22.5064	24.2923	1.07935	0.000837334	0.00229697	0.00542834	AHP	2.0516	0.0154988				Triacylglycerol	TG(60:12)_TG(18:2/20:4/22:6)
L694	controls	20.8514	24.1968	1.16044	7.19425e-05	0.000294881	8.23935e-05				MAP	2.33136	0.000361864	Triacylglycerol	TG(60:13)_TG(20:5/18:2/22:6)
L702	controls	20.3497	23.7559	1.16738	0.000301767	0.00100352	5.89994e-05	AHP	2.28921	0.00768616	MAP	2.28615	0.00563252	Triacylglycerol	TG(62:13)_TG(18:1/22:6/22:6)
L703	controls	20.4995	24.5546	1.19782	3.08006e-05	0.000147717	2.57216e-05				MAP	2.27591	0.00325874	Triacylglycerol	TG(62:14)_TG(18:2/22:6/22:6)
L705	controls	19.5419	21.2494	1.08738	0.0165917	0.0317858	0.00401618							Triacylglycerol	TG(62:3)_TG(26:0/18:1/18:2)

## Sheet: ST6
Supplementary Table 6| Detailed information of the 49 whole-genome sequenced gut bacterial strains.
Strain ID	From	No. of scaffolds	Total length	N50	N90	Max	Min	% GC content	Phylum	Species (*, novel species)	Using for animal expriment (Y/N)
K05	healthy subject	10	2158967	486975	209348	852939	1043	62.58	Actinobacteria	Bifidobacterium bifidum	N
K06	healthy subject	91	2484612	50389	15004	241425	501	34.04	Firmicutes	Coprobacillus*	N
K07	healthy subject	17	2174389	1405385	104784	1405385	672	59.23	Actinobacteria	Bifidobacterium adolescentis	N
K08	healthy subject	28	2349044	169147	66681	426010	558	59.96	Actinobacteria	Bifidobacterium longum	N
K09	healthy subject	17	2206591	1428087	82765	1428087	672	59.36	Actinobacteria	Bifidobacterium adolescentis	N
K10	healthy subject	21	5904711	670396	204019	2063411	2274	35.27	Firmicutes	Bacillus cereus	N
K11	healthy subject	59	3906938	144513	34779	318148	561	46.08	Bacteroidetes	Bacteroides stercoris	N
K12	healthy subject	108	4021881	84970	24073	257392	521	27.9	Firmicutes	Clostridium*	N
K13	healthy subject	92	4022466	90601	25626	313540	563	27.9	Firmicutes	Clostridium*	N
K14	healthy subject	44	6689971	1021609	129676	1974365	530	62.47	Actinobacteria	Rhodococcus erythropolis	N
K15	AP patient	146	3026656	51366	11020	224411	518	37.5	Firmicutes	Enterococcus faecium	N
K16	AP patient	145	3030778	46294	12151	276345	505	37.5	Firmicutes	Enterococcus faecium	N
K17_1	AP patient	26	3617266	324736	75081	899960	726	42.38	Firmicutes	Enterococcus casseliflavus	N
K17_2	AP patient	137	2938109	43087	13329	113031	528	37.61	Firmicutes	Enterococcus faecium	N
K18_1	AP patient	162	3099262	42812	11670	173678	509	37.6	Firmicutes	Enterococcus faecium	N
K18_2	AP patient	22	3294017	324491	85657	550639	633	42.69	Firmicutes	Enterococcus casseliflavus	N
K18_3	AP patient	88	4441026	80685	30979	183953	1134	39.1	Firmicutes	Enterococcus*	N
K21	AP patient	156	2911302	34607	10300	144139	571	37.76	Firmicutes	Enterococcus faecium	N
K22	AP patient	16	3236992	936464	89117	1128329	2516	28.14	Firmicutes	Clostridium perfringens	N
K23_1	AP patient	141	2957413	45175	13329	148392	528	37.63	Firmicutes	Enterococcus faecium	N
K23_2	AP patient	39	4667973	193382	67872	546971	1391	44.88	Bacteroidetes	Parabacteroides merdae	N
K24	AP patient	147	2913304	36133	11231	144412	502	37.76	Firmicutes	Enterococcus faecium	N
K25	AP patient	23	6913028	620055	232776	912129	910	42.64	Bacteroidetes	Bacteroides cellulosilyticus	N
K26	AP patient	137	2957191	44277	13329	148392	531	37.62	Firmicutes	Enterococcus faecium	Y
K39	healthy subject	19	2343803	198503	59058	492162	607	60.28	Actinobacteria	Bifidobacterium longum	Y
K40_1	healthy subject	37	2268005	117877	60526	457503	749	59.82	Actinobacteria	Collinsella aerofaciens	N
K40_2	healthy subject	18	2195652	248168	73782	353498	1477	56.18	Actinobacteria	Bifidobacterium pseudocatenulatum	N
K41	AP patient	140	2956148	44277	13329	148392	531	37.62	Firmicutes	Enterococcus faecium	N
K42	AP patient	137	2955812	44277	12724	148392	531	37.63	Firmicutes	Enterococcus faecium	N
K43	healthy subject	16	1963622	186738	123595	453807	2374	39.63	Firmicutes	Streptococcus salivarius	N
K48_1	AP patient	46	5114343	336989	86228	774352	605	52.08	Proteobacteria	Citrobacter youngae	N
K48_2	AP patient	148	2293770	30758	8047	98889	545	40.1	Firmicutes	Lactobacillus animalis	N
K48_3	AP patient	29	2798028	317396	123889	729529	936	37.47	Firmicutes	Enterococcus faecalis	N
K48_4	AP patient	36	2684971	141183	50873	251618	693	63.25	Actinobacteria	Corynebacterium efficiens	N
K49_1	AP patient	47	5457205	392586	86476	540759	522	57.2	Proteobacteria	Klebsiella pneumoniae	N
K49_2	AP patient	26	2466980	268047	94493	394206	533	38.73	Firmicutes	Staphylococcus warneri	N
K52_1	AP patient	28	5243271	1046875	88484	2126019	608	54.98	Proteobacteria	Enterobacter aerogenes	N
K52_2	AP patient	17	2896949	514601	251388	879671	582	37.42	Firmicutes	Enterococcus faecalis	N
K53_1	AP patient	67	5007807	185079	43574	416275	504	50.57	Proteobacteria	Escherichia coli	N
K53_2	AP patient	18	2894750	514519	183738	722915	797	37.42	Firmicutes	Enterococcus faecalis	N
K54_1	AP patient	116	5438245	112974	39087	257932	501	57.37	Proteobacteria	Klebsiella pneumoniae	N
K54_2	AP patient	74	5019139	171796	47131	523905	501	52.13	Proteobacteria	Citrobacter youngae	N
K54_3	AP patient	42	2895417	243942	55480	621332	548	37.44	Firmicutes	Enterococcus faecalis	N
K55_1	AP patient	368	4945731	47232	9473	285381	500	50.45	Proteobacteria	Escherichia coli	N
K55_2	AP patient	33	3750819	250377	65417	781738	650	40.06	Firmicutes	Enterococcus gallinarum	N
K56	healthy subject	38	2116529	117547	31247	242516	571	39.81	Firmicutes	Streptococcus salivarius	Y
K57	AP patient	120	2603764	56272	11735	170110	541	37.87	Firmicutes	Enterococcus faecium	N
K58	AP patient	20	2968368	327245	90714	600540	600	37.22	Firmicutes	Enterococcus faecalis	Y
K59	AP patient	83	5258024	129269	37595	430398	652	50.41	Proteobacteria	Escherichia coli	Y

## Sheet: ST7
Supplementary Table 7| Information of the antibiotic resistance genes annotated from the gut bacterial strains.
Strain ID	Gene ID	ARG name	ARG type	NCBI reference	NCBI accession	CARD reference	CARD accession	Resfinder reference	Resfinder accession	Argannot reference	Argannot accession
K10	scaf_3_552	satA	aminoglycoside	satA_Ba	NG_064661.1
K15	scaf_101_3	aad(6)	aminoglycoside	ant(6)-Ia	NG_047393.1	aad(6)	AY712687:1-832	ant(6)-Ia_1	AF330699	(AGly)ant6-Ia	AF330699:22-930
K15	scaf_104_2	AAC(6')-Ie-APH(2'')-Ia	aminoglycoside			AAC(6')-Ie-APH(2'')-Ia	GU565967.1:24980-26420	aac(6')-aph(2'')_1	M13771	(AGly)aac6-Aph2	M13771:304-1743
K15	scaf_11_32	AAC(6')-Ii	aminoglycoside	aacA-ENT1	NG_052371.1	AAC(6')-Ii	L12710:1-550	aac(6')-Ii_1	L12710	(AGly)aac6-Ii	L12710:169-717
K15	scaf_92_5	APH(3')-IIIa	aminoglycoside	aph(3')-IIIa	NG_047418.1	APH(3')-IIIa	CP004067:52915-53710	aph(3')-III_1	M26832	(AGly)aph(3'')-III	V01547:535-1329
K16	scaf_10_31	AAC(6')-Ii	aminoglycoside	aacA-ENT1	NG_052371.1	AAC(6')-Ii	L12710:1-550	aac(6')-Ii_1	L12710	(AGly)aac6-Ii	L12710:169-717
K16	scaf_101_5	aad(6)	aminoglycoside	ant(6)-Ia	NG_047393.1	aad(6)	AY712687:1-832	ant(6)-Ia_1	AF330699	(AGly)ant6-Ia	AF330699:22-930
K16	scaf_103_3	AAC(6')-Ie-APH(2'')-Ia	aminoglycoside			AAC(6')-Ie-APH(2'')-Ia	GU565967.1:24980-26420	aac(6')-aph(2'')_1	M13771	(AGly)aac6-Aph2	M13771:304-1743
K16	scaf_90_5	APH(3')-IIIa	aminoglycoside	aph(3')-IIIa	NG_047418.1	APH(3')-IIIa	CP004067:52915-53710	aph(3')-III_1	M26832	(AGly)aph(3'')-III	V01547:535-1329
K17_2	scaf_103_3	AAC(6')-Ie-APH(2'')-Ia	aminoglycoside			AAC(6')-Ie-APH(2'')-Ia	GU565967.1:24980-26420	aac(6')-aph(2'')_1	M13771	(AGly)aac6-Aph2	M13771:304-1743
K17_2	scaf_9_46	AAC(6')-Ii	aminoglycoside	aacA-ENT1	NG_052371.1	AAC(6')-Ii	L12710:1-550	aac(6')-Ii_1	L12710	(AGly)aac6-Ii	L12710:169-717
K17_2	scaf_94_1	APH(3')-IIIa	aminoglycoside	aph(3')-IIIa	NG_047418.1	APH(3')-IIIa	CP004067:52915-53710	aph(3')-III_1	M26832	(AGly)aph(3'')-III	V01547:535-1329
K17_2	scaf_99_5	aad(6)	aminoglycoside	ant(6)-Ia	NG_047393.1	aad(6)	AY712687:1-832	ant(6)-Ia_1	AF330699	(AGly)ant6-Ia	AF330699:22-930
K18_1	scaf_102_1	AAC(6')-Ie-APH(2'')-Ia	aminoglycoside			AAC(6')-Ie-APH(2'')-Ia	GU565967.1:24980-26420	aac(6')-aph(2'')_1	M13771	(AGly)aac6-Aph2	M13771:304-1743
K18_1	scaf_116_2	APH(3')-IIIa	aminoglycoside	aph(3')-IIIa	NG_047418.1	APH(3')-IIIa	CP004067:52915-53710	aph(3')-III_1	M26832	(AGly)aph(3'')-III	V01547:535-1329
K18_1	scaf_9_46	AAC(6')-Ii	aminoglycoside	aacA-ENT1	NG_052371.1	AAC(6')-Ii	L12710:1-550	aac(6')-Ii_1	L12710	(AGly)aac6-Ii	L12710:169-717
K18_1	scaf_99_5	aad(6)	aminoglycoside	ant(6)-Ia	NG_047393.1	aad(6)	AY712687:1-832	ant(6)-Ia_1	AF330699	(AGly)ant6-Ia	AF330699:22-930
K21	scaf_113_2	AAC(6')-Ie-APH(2'')-Ia	aminoglycoside			AAC(6')-Ie-APH(2'')-Ia	GU565967.1:24980-26420	aac(6')-aph(2'')_1	M13771	(AGly)aac6-Aph2	M13771:304-1743
K21	scaf_6_37	AAC(6')-Ii	aminoglycoside	aacA-ENT1	NG_052371.1	AAC(6')-Ii	L12710:1-550	aac(6')-Ii_1	L12710	(AGly)aac6-Ii	L12710:169-717
K21	scaf_78_5	ANT(6)-Ia	aminoglycoside	ant(6)-Ia	NG_050582.1	ANT(6)-Ia	KF648874.1:60997-61861	ant(6)-Ia_2	KF421157	(AGly)ant6-Ia	AF330699:22-930
K23_1	scaf_100_3	AAC(6')-Ie-APH(2'')-Ia	aminoglycoside			AAC(6')-Ie-APH(2'')-Ia	GU565967.1:24980-26420	aac(6')-aph(2'')_1	M13771	(AGly)aac6-Aph2	M13771:304-1743
K23_1	scaf_9_13	AAC(6')-Ii	aminoglycoside	aacA-ENT1	NG_052371.1	AAC(6')-Ii	L12710:1-550	aac(6')-Ii_1	L12710	(AGly)aac6-Ii	L12710:169-717
K23_1	scaf_92_1	APH(3')-IIIa	aminoglycoside	aph(3')-IIIa	NG_047418.1	APH(3')-IIIa	CP004067:52915-53710	aph(3')-III_1	M26832	(AGly)aph(3'')-III	V01547:535-1329
K23_1	scaf_97_3	aad(6)	aminoglycoside	ant(6)-Ia	NG_047393.1	aad(6)	AY712687:1-832	ant(6)-Ia_1	AF330699	(AGly)ant6-Ia	AF330699:22-930
K24	scaf_107_2	AAC(6')-Ie-APH(2'')-Ia	aminoglycoside			AAC(6')-Ie-APH(2'')-Ia	GU565967.1:24980-26420	aac(6')-aph(2'')_1	M13771	(AGly)aac6-Aph2	M13771:304-1743
K24	scaf_6_31	AAC(6')-Ii	aminoglycoside	aacA-ENT1	NG_052371.1	AAC(6')-Ii	L12710:1-550	aac(6')-Ii_1	L12710	(AGly)aac6-Ii	L12710:169-717
K24	scaf_77_6	ANT(6)-Ia	aminoglycoside	ant(6)-Ia	NG_050582.1	ANT(6)-Ia	KF648874.1:60997-61861	ant(6)-Ia_2	KF421157	(AGly)ant6-Ia	AF330699:22-930
K26	scaf_100_1	AAC(6')-Ie-APH(2'')-Ia	aminoglycoside			AAC(6')-Ie-APH(2'')-Ia	GU565967.1:24980-26420	aac(6')-aph(2'')_1	M13771	(AGly)aac6-Aph2	M13771:304-1743
K26	scaf_9_46	AAC(6')-Ii	aminoglycoside	aacA-ENT1	NG_052371.1	AAC(6')-Ii	L12710:1-550	aac(6')-Ii_1	L12710	(AGly)aac6-Ii	L12710:169-717
K26	scaf_92_1	APH(3')-IIIa	aminoglycoside	aph(3')-IIIa	NG_047418.1	APH(3')-IIIa	CP004067:52915-53710	aph(3')-III_1	M26832	(AGly)aph(3'')-III	V01547:535-1329
K26	scaf_97_5	aad(6)	aminoglycoside	ant(6)-Ia	NG_047393.1	aad(6)	AY712687:1-832	ant(6)-Ia_1	AF330699	(AGly)ant6-Ia	AF330699:22-930
K41	scaf_9_46	AAC(6')-Ii	aminoglycoside	aacA-ENT1	NG_052371.1	AAC(6')-Ii	L12710:1-550	aac(6')-Ii_1	L12710	(AGly)aac6-Ii	L12710:169-717
K41	scaf_91_6	APH(3')-IIIa	aminoglycoside	aph(3')-IIIa	NG_047418.1	APH(3')-IIIa	CP004067:52915-53710	aph(3')-III_1	M26832	(AGly)aph(3'')-III	V01547:535-1329
K41	scaf_96_5	aad(6)	aminoglycoside	ant(6)-Ia	NG_047393.1	aad(6)	AY712687:1-832	ant(6)-Ia_1	AF330699	(AGly)ant6-Ia	AF330699:22-930
K41	scaf_99_1	AAC(6')-Ie-APH(2'')-Ia	aminoglycoside			AAC(6')-Ie-APH(2'')-Ia	GU565967.1:24980-26420	aac(6')-aph(2'')_1	M13771	(AGly)aac6-Aph2	M13771:304-1743
K42	scaf_100_3	AAC(6')-Ie-APH(2'')-Ia	aminoglycoside			AAC(6')-Ie-APH(2'')-Ia	GU565967.1:24980-26420	aac(6')-aph(2'')_1	M13771	(AGly)aac6-Aph2	M13771:304-1743
K42	scaf_9_46	AAC(6')-Ii	aminoglycoside	aacA-ENT1	NG_052371.1	AAC(6')-Ii	L12710:1-550	aac(6')-Ii_1	L12710	(AGly)aac6-Ii	L12710:169-717
K42	scaf_92_1	APH(3')-IIIa	aminoglycoside	aph(3')-IIIa	NG_047418.1	APH(3')-IIIa	CP004067:52915-53710	aph(3')-III_1	M26832	(AGly)aph(3'')-III	V01547:535-1329
K42	scaf_97_3	aad(6)	aminoglycoside	ant(6)-Ia	NG_047393.1	aad(6)	AY712687:1-832	ant(6)-Ia_1	AF330699	(AGly)ant6-Ia	AF330699:22-930
K48_1	scaf_11_66	cpxA	aminoglycoside			cpxA	BA000007.3:4903689-4905063
K48_1	scaf_27_1	APH(6)-Id	aminoglycoside	aph(6)-Id	NG_047464.1	APH(6)-Id	AF024602:3156-3993	aph(6)-Id_1	M28829	(AGly)strB	FJ474091:264-1100
K48_1	scaf_27_2	APH(3'')-Ib	aminoglycoside	aph(3'')-Ib	NG_047413.1	APH(3'')-Ib	AF313472:15594-16398	aph(3'')-Ib_5	AF321551	(AGly)strA	AB366441:22458-23261
K48_3	scaf_23_1	APH(3')-IIIa	aminoglycoside	aph(3')-IIIa	NG_047418.1	APH(3')-IIIa	CP004067:52915-53710	aph(3')-III_1	M26832	(AGly)aph(3'')-III	V01547:535-1329
K48_3	scaf_23_2	sat4	aminoglycoside	sat4	NG_048072.1	SAT-4	U01945:374-917			(AGly)sat4A	X92945:38870-39412
K48_3	scaf_23_3	aad(6)	aminoglycoside	ant(6)-Ia	NG_047393.1	aad(6)	AY712687:1-832	ant(6)-Ia_1	AF330699	(AGly)ant6-Ia	AF330699:22-930
K49_1	scaf_15_57	cpxA	aminoglycoside			cpxA	BA000007.3:4903689-4905063
K49_1	scaf_34_4	APH(3'')-Ib	aminoglycoside	aph(3'')-Ib	NG_047413.1	APH(3'')-Ib	AF313472:15594-16398	aph(3'')-Ib_5	AF321551	(AGly)strA	AB366441:22458-23261
K49_1	scaf_34_5	APH(6)-Id	aminoglycoside	aph(6)-Id	NG_047464.1	APH(6)-Id	AF024602:3156-3993	aph(6)-Id_1	M28829	(AGly)strB	FJ474091:264-1100
K52_1	scaf_17_12	APH(6)-Id	aminoglycoside	aph(6)-Id	NG_047466.1	APH(6)-Id	AF024602:3156-3993	aph(6)-Id_1	M28829	(AGly)strB	FJ474091:264-1100
K52_1	scaf_18_2	AAC(6')-Ib-cr	aminoglycoside	aac(6')-Ib-cr	NG_052213.1	AAC(6')-Ib-cr	DQ303918:1-601	aac(6')-Ib-cr_1	DQ303918
K52_1	scaf_18_5	aadA16	aminoglycoside	aadA16	NG_047339.1	aadA16	EU675686:3197-4043	aadA16_1	EU675686	(AGly)aadA16	EU675686:3197-4042
K52_1	scaf_8_35	cpxA	aminoglycoside			cpxA	BA000007.3:4903689-4905063
K52_2	scaf_13_3	APH(3')-IIIa	aminoglycoside	aph(3')-IIIa	NG_047418.1	APH(3')-IIIa	CP004067:52915-53710	aph(3')-III_1	M26832	(AGly)aph(3'')-III	V01547:535-1329
K52_2	scaf_13_4	sat4	aminoglycoside	sat4	NG_048072.1	SAT-4	U01945:374-917			(AGly)sat4A	X92945:38870-39412
K52_2	scaf_13_7	AAC(6')-Ie-APH(2'')-Ia	aminoglycoside			AAC(6')-Ie-APH(2'')-Ia	GU565967.1:24980-26420	aac(6')-aph(2'')_1	M13771	(AGly)aac6-Aph2	M13771:304-1743
K52_2	scaf_9_9	spw	aminoglycoside	spw	NG_048075.1					(AGly)spw	NG_048075:101-910
K53_1	scaf_21_26	cpxA	aminoglycoside			cpxA	BA000007.3:4903689-4905063
K53_1	scaf_40_7	APH(3'')-Ib	aminoglycoside	aph(3'')-Ib	NG_047413.1	APH(3'')-Ib	AF313472:15594-16398	aph(3'')-Ib_5	AF321551	(AGly)strA	AB366441:22458-23261
K53_1	scaf_40_8	APH(6)-Id	aminoglycoside	aph(6)-Id	NG_047466.1	APH(6)-Id	AF024602:3156-3993	aph(6)-Id_1	M28829	(AGly)strB	FJ474091:264-1100
K53_1	scaf_41_7	kdpE	aminoglycoside			kdpE	U00096.3:721056-721734
K53_2	scaf_10_1	spw	aminoglycoside	spw	NG_048075.1					(AGly)spw	NG_048075:101-910
K53_2	scaf_15_2	AAC(6')-Ie-APH(2'')-Ia	aminoglycoside			AAC(6')-Ie-APH(2'')-Ia	GU565967.1:24980-26420	aac(6')-aph(2'')_1	M13771	(AGly)aac6-Aph2	M13771:304-1743
K53_2	scaf_15_5	sat4	aminoglycoside	sat4	NG_048072.1	SAT-4	U01945:374-917			(AGly)sat4A	X92945:38870-39412
K53_2	scaf_15_6	APH(3')-IIIa	aminoglycoside	aph(3')-IIIa	NG_047418.1	APH(3')-IIIa	CP004067:52915-53710	aph(3')-III_1	M26832	(AGly)aph(3'')-III	V01547:535-1329
K54_1	scaf_101_2	APH(6)-Id	aminoglycoside	aph(6)-Id	NG_047466.1	APH(6)-Id	AF024602:3156-3993	aph(6)-Id_1	M28829	(AGly)strB	FJ474091:264-1100
K54_1	scaf_21_56	cpxA	aminoglycoside			cpxA	BA000007.3:4903689-4905063
K54_1	scaf_66_3	aadA2	aminoglycoside	aadA2	NG_047343.1	aadA2	AF156486:5013-5793	aadA2_2	JQ364967	(AGly)aadA2	X68227:66-945
K54_1	scaf_69_2	AAC(3)-IId	aminoglycoside	aac(3)-IId	NG_047251.1	AAC(3)-IId	EU022314.1:1-862	aac(3)-IId_1	EU022314	(AGly)aac3-IId	EU022314:1-861
K54_2	scaf_15_52	cpxA	aminoglycoside			cpxA	BA000007.3:4903689-4905063
K54_3	scaf_22_1	spw	aminoglycoside	spw	NG_048075.1					(AGly)spw	NG_048075:101-910
K54_3	scaf_28_3	APH(3')-IIIa	aminoglycoside	aph(3')-IIIa	NG_047418.1	APH(3')-IIIa	CP004067:52915-53710	aph(3')-III_1	M26832	(AGly)aph(3'')-III	V01547:535-1329
K54_3	scaf_28_4	sat4	aminoglycoside	sat4	NG_048072.1	SAT-4	U01945:374-917			(AGly)sat4A	X92945:38870-39412
K54_3	scaf_28_5	aad(6)	aminoglycoside			aad(6)	AY712687:1-832
K54_3	scaf_32_2	AAC(6')-Ie-APH(2'')-Ia	aminoglycoside			AAC(6')-Ie-APH(2'')-Ia	GU565967.1:24980-26420	aac(6')-aph(2'')_1	M13771	(AGly)aac6-Aph2	M13771:304-1743
K55_1	scaf_132_7	APH(3'')-Ib	aminoglycoside	aph(3'')-Ib	NG_047413.1	APH(3'')-Ib	AF313472:15594-16398	aph(3'')-Ib_2	AF024602	(AGly)strA	AB366441:22458-23261
K55_1	scaf_132_8	APH(6)-Id	aminoglycoside	aph(6)-Id	NG_047464.1	APH(6)-Id	AF024602:3156-3993	aph(6)-Id_1	M28829	(AGly)strB	FJ474091:264-1100
K55_1	scaf_17_63	cpxA	aminoglycoside			cpxA	BA000007.3:4903689-4905063
K55_1	scaf_63_2	kdpE	aminoglycoside			kdpE	U00096.3:721056-721734
K57	scaf_23_22	AAC(6')-Ii	aminoglycoside	aac(6')-Ii	NG_047298.1	AAC(6')-Ii	L12710:1-550	aac(6')-Ii_1	L12710	(AGly)aac6-Ii	L12710:169-717
K57	scaf_32_12	ANT(6)-Ia	aminoglycoside	ant(6)-Ia	NG_050582.1	ANT(6)-Ia	KF648874.1:60997-61861	ant(6)-Ia_2	KF421157	(AGly)ant6-Ia	AF330699:22-930
K57	scaf_32_14	AAC(6')-Ie-APH(2'')-Ia	aminoglycoside			AAC(6')-Ie-APH(2'')-Ia	GU565967.1:24980-26420	aac(6')-aph(2'')_1	M13771	(AGly)aac6-Aph2	M13771:304-1743
K57	scaf_32_2	spw	aminoglycoside	spw	NG_048075.1					(AGly)spw	NG_048075:101-910
K59	scaf_40_22	cpxA	aminoglycoside			cpxA	BA000007.3:4903689-4905063
K59	scaf_7_6	kdpE	aminoglycoside			kdpE	U00096.3:721056-721734
K48_1	scaf_1_109	qnrB34	fluoroquinolone	qnrB34	NG_050496.1	QnrB34	JN173056:36-684	qnrB34_1	JN173056	(Flq)qnrB34	JN173056:36-683
K48_1	scaf_9_130	emrR	fluoroquinolone			emrR	U00096.3:2810770-2811301
K48_1	scaf_9_131	emrA	fluoroquinolone			emrA	AP009048:2810083-2811256
K48_1	scaf_9_132	emrB	fluoroquinolone			emrB	U00096:2812616-2814155
K49_1	scaf_9_151	emrR	fluoroquinolone			emrR	U00096.3:2810770-2811301
K49_1	scaf_9_193	oqxB	fluoroquinolone	oqxB17	NG_050435.1	oqxB	EU370913.1:47851-51004	oqxB_1	EU370913	(Flq)OqxBgb	EU370913:47851-51003
K49_1	scaf_9_194	oqxA	fluoroquinolone	oqxA10	NG_050418.1	oqxA	EU370913.1:46652-47828	oqxA_1	EU370913	(Flq)OqxA	EU370913:46652-47827
K52_1	scaf_1_482	oqxA	fluoroquinolone	oqxA9	NG_050427.1	oqxA	EU370913.1:46652-47828	oqxA_1	EU370913	(Flq)OqxA	EU370913:46652-47827
K52_1	scaf_1_483	oqxB	fluoroquinolone	oqxB20	NG_050439.1	oqxB	EU370913.1:47851-51004	oqxB_1	EU370913	(Flq)OqxBgb	EU370913:47851-51003
K52_1	scaf_18_10	qnrB6	fluoroquinolone	qnrB6	NG_050523.1	QnrB17	AM919398:1-682	qnrB6_2	EF523819	(Flq)qnrB17	AM919398:1-681
K52_1	scaf_2_583	emrR	fluoroquinolone			emrR	U00096.3:2810770-2811301
K53_1	scaf_1_29	emrK	fluoroquinolone			emrK	D78168:537-1593
K53_1	scaf_1_30	emrY	fluoroquinolone			emrY	D78168:1592-3131
K53_1	scaf_13_27	emrR	fluoroquinolone			emrR	U00096.3:2810770-2811301
K53_1	scaf_13_28	emrA	fluoroquinolone			emrA	AP009048:2810083-2811256
K53_1	scaf_13_29	emrB	fluoroquinolone			emrB	U00096:2812616-2814155
K53_1	scaf_38_3	qnrS1	fluoroquinolone	qnrS1	NG_050543.1	QnrS1	DQ485529.1:1-658	qnrS1_1	AB187515	(Flq)qnr-S1	AB187515:9737-10393
K54_1	scaf_66_16	qnrB4	fluoroquinolone	qnrB4	NG_050502.1	QnrB4	DQ303921:1-649	qnrB4_1	DQ303921	(Flq)qnrB4	DQ303921:4-648
K54_1	scaf_7_118	emrR	fluoroquinolone			emrR	U00096.3:2810770-2811301
K54_1	scaf_7_75	oqxA	fluoroquinolone	oqxA10	NG_050418.1	oqxA	EU370913.1:46652-47828	oqxA_1	EU370913	(Flq)OqxA	EU370913:46652-47827
K54_1	scaf_7_76	oqxB	fluoroquinolone	oqxB32	NG_050452.1	oqxB	EU370913.1:47851-51004	oqxB_1	EU370913	(Flq)OqxBgb	EU370913:47851-51003
K54_2	scaf_10_65	emrB	fluoroquinolone			emrB	U00096:2812616-2814155
K54_2	scaf_10_66	emrA	fluoroquinolone			emrA	AP009048:2810083-2811256
K54_2	scaf_10_67	emrR	fluoroquinolone			emrR	U00096.3:2810770-2811301
K54_2	scaf_49_2	qnrB34	fluoroquinolone	qnrB34	NG_050496.1	QnrB34	JN173056:36-684	qnrB34_1	JN173056	(Flq)qnrB34	JN173056:36-683
K55_1	scaf_14_30	emrK	fluoroquinolone			emrK	D78168:537-1593
K55_1	scaf_14_31	emrY	fluoroquinolone			emrY	D78168:1592-3131
K55_1	scaf_141_5	qnrS1	fluoroquinolone	qnrS1	NG_050543.1	QnrS1	DQ485529.1:1-658	qnrS1_1	AB187515	(Flq)qnr-S1	AB187515:9737-10393
K55_1	scaf_65_7	emrR	fluoroquinolone			emrR	U00096.3:2810770-2811301
K59	scaf_1_30	emrR	fluoroquinolone			emrR	U00096.3:2810770-2811301
K59	scaf_1_31	emrA	fluoroquinolone			emrA	AP009048:2810083-2811256
K59	scaf_1_32	emrB	fluoroquinolone			emrB	U00096:2812616-2814155
K59	scaf_2_296	emrY	fluoroquinolone			emrY	D78168:1592-3131
K59	scaf_2_297	emrK	fluoroquinolone			emrK	D78168:537-1593
K10	scaf_1_1197	fosB	fosfomycin	fosB_gen	NG_055636.1	FosB	AE016877.1:1972252-1972669	fosB1_1	CP001903	(Fcyn)fosBx1	NG_050591:101-517
K49_1	scaf_7_12	fosA5	fosfomycin	fosA_gen	NG_047881.1	FosA5	KP143090.1:1200-1620	fosA_6	ACZD01000244	(Fcyn)FosA5	KP143090:1200-1619
K52_1	scaf_5_30	fosA5	fosfomycin	fosA_gen	NG_047881.1	FosA5	KP143090.1:1200-1620	fosA_6	ACZD01000244	(Fcyn)FosA5	KP143090:1200-1619
K54_1	scaf_14_25	fosA6	fosfomycin	fosA_gen	NG_047884.1	FosA6	KU254579.1:59422-59842	fosA_3	ACWO01000079	(Fcyn)FosA6	KU254579:59422-59841
K10	scaf_1_235	vanZF	glycopeptide	vanZ-F	NG_048535.1	vanZF	AF155139:4339-4960			(Gly)vanZF-Pp	AF155139:4339-4959
K17_1	scaf_8_100	vanC2	glycopeptide	vanC2/3	NG_048352.1					(Gly)vanC2	L29638:33-1085
K17_1	scaf_8_96	vanSC	glycopeptide	vanS-C	NG_051722.1					(Gly)vanSc3	AY033764:4604-5662
K17_1	scaf_8_97	vanRC	glycopeptide	vanR-C	NG_048408.1					(Gly)vanRc3	AY033764:3846-4541
K17_1	scaf_8_98	vanTC	glycopeptide	vanTc3	NG_048463.1					(Gly)vanTc3	AY033764:1644-3746
K17_1	scaf_8_99	vanXYC	glycopeptide	vanXY-c2/3	NG_048508.1					(Gly)vanXYc2/3	EU151760:1078-1650
K18_2	scaf_8_59	vanC2	glycopeptide	vanC2/3	NG_048352.1					(Gly)vanC2	L29638:33-1085
K18_2	scaf_8_60	vanXYC	glycopeptide	vanXY-c2/3	NG_048508.1					(Gly)vanXYc2/3	EU151760:1078-1650
K18_2	scaf_8_61	vanTC	glycopeptide	vanTc3	NG_048463.1					(Gly)vanTc3	AY033764:1644-3746
K18_2	scaf_8_62	vanRC	glycopeptide	vanR-C	NG_048408.1					(Gly)vanRc3	AY033764:3846-4541
K18_2	scaf_8_63	vanSC	glycopeptide	vanS-C	NG_051722.1					(Gly)vanSc3	AY033764:4604-5662
K55_2	scaf_9_139	vanXYC	glycopeptide	vanXY-C	NG_048503.1	vanXYC	AF162694:2439-3012			(Gly)vanX-Yc	DQ022190:1233-1805
K55_2	scaf_9_140	vanTC	glycopeptide	vanT-C	NG_048458.1	vanTC	AF162694:3008-5105			(Gly)vanTc	DQ022190:1802-3898
K55_2	scaf_9_141	vanRC	glycopeptide	vanR-C	NG_048404.1	vanRC	AF162694:5193-5889			(Gly)vanR-C	AF162694:5193-5888
K55_2	scaf_9_142	vanSC	glycopeptide	vanS-C	NG_048443.1	vanSC	AF162694:5878-6964			(Gly)vanS-C	DQ022190:4672-5757
K53_1	scaf_1_27	evgS	macrolide			evgS	U00096:2484374-2487968
K53_1	scaf_1_28	evgA	macrolide			evgA	BA000007.3:3212026-3212641
K53_1	scaf_12_120	emrE	macrolide			emrE	Z11877.1:486-819
K55_1	scaf_14_28	evgS	macrolide			evgS	U00096:2484374-2487968
K55_1	scaf_14_29	evgA	macrolide			evgA	BA000007.3:3212026-3212641
K59	scaf_2_298	evgA	macrolide			evgA	BA000007.3:3212026-3212641
K59	scaf_2_299	evgS	macrolide			evgS	U00096:2484374-2487968
K15	scaf_21_20	efmA	MDR-MFS			efmA	AB467372.1:285-1572
K16	scaf_22_19	efmA	MDR-MFS			efmA	AB467372.1:285-1572
K17_2	scaf_21_20	efmA	MDR-MFS			efmA	AB467372.1:285-1572
K18_1	scaf_19_62	efmA	MDR-MFS			efmA	AB467372.1:285-1572
K23_1	scaf_20_20	efmA	MDR-MFS			efmA	AB467372.1:285-1572
K26	scaf_20_19	efmA	MDR-MFS			efmA	AB467372.1:285-1572
K41	scaf_20_20	efmA	MDR-MFS			efmA	AB467372.1:285-1572
K42	scaf_21_20	efmA	MDR-MFS			efmA	AB467372.1:285-1572
K48_1	scaf_1_307	marA	MDR-RND			marA	AP009048.1:1621288-1621672
K48_1	scaf_2_278	baeR	MDR-RND			baeR	AP009048.1:2166413-2167136
K48_1	scaf_2_281	mdtC	MDR-RND			mdtC	U00096:2158386-2161464
K48_1	scaf_2_282	mdtB	MDR-RND			mdtB	U00096:2155263-2158386
K48_1	scaf_3_284	acrB	MDR-RND			acrB	U00096.3:481254-484404
K48_1	scaf_3_285	acrA	MDR-RND			acrA	U00096.3:484426-485620
K48_1	scaf_4_288	CRP	MDR-RND			CRP	AP009048.1:4153664-4154297
K48_1	scaf_6_57	tolC	MDR-RND			tolC	FJ768952:1-1489
K48_1	scaf_7_118	acrD	MDR-RND			acrD	AP009048.1:2586251-2589365
K48_3	scaf_9_34	efrA	MDR-ABC			efrA	HG970100.1:1-1458
K48_3	scaf_9_35	efrB	MDR-ABC			efrB	HG970103.1:1-1087
K48_3	scaf_8_96	emeA	MDR-MATE			emeA	AB091338:174-1356
K49_1	scaf_11_49	acrD	MDR-RND			acrD	AP009048.1:2586251-2589365
K49_1	scaf_2_159	acrB	MDR-RND			acrB	U00096.3:481254-484404
K49_1	scaf_2_160	acrA	MDR-RND			acrA	AJ318073.1:794-1991
K49_1	scaf_3_380	marA	MDR-RND			marA	AP009048.1:1621288-1621672
K49_1	scaf_6_405	CRP	MDR-RND			CRP	AP009048.1:4153664-4154297
K49_1	scaf_8_224	baeR	MDR-RND			baeR	AP009048.1:2166413-2167136
K49_1	scaf_8_227	mdtC	MDR-RND			mdtC	U00096:2158386-2161464
K49_1	scaf_8_228	mdtB	MDR-RND			mdtB	U00096:2155263-2158386
K52_1	scaf_1_111	mdfA	MDR-RND					mdf(A)_1	Y08743
K52_1	scaf_1_1752	mdtC	MDR-RND			mdtC	U00096:2158386-2161464
K52_1	scaf_1_1755	baeR	MDR-RND			baeR	AP009048.1:2166413-2167136
K52_1	scaf_1_852	marA	MDR-RND			marA	AP009048.1:1621288-1621672
K52_1	scaf_3_54	CRP	MDR-RND			CRP	AP009048.1:4153664-4154297
K52_1	scaf_3_704	acrB	MDR-RND			acrB	U00096.3:481254-484404
K52_1	scaf_3_705	acrA	MDR-RND			acrA	AJ318073.1:794-1991
K52_1	scaf_7_103	acrD	MDR-RND			acrD	AP009048.1:2586251-2589365
K52_2	scaf_4_371	efrA	MDR-ABC			efrA	HG970100.1:1-1458
K52_2	scaf_4_372	efrB	MDR-ABC			efrB	HG970103.1:1-1087
K52_2	scaf_2_25	emeA	MDR-MATE			emeA	AB091338:174-1356
K53_1	scaf_1_284	baeR	MDR-RND			baeR	AP009048.1:2166413-2167136
K53_1	scaf_1_285	baeS	MDR-RND			baeS	AP009048:2165013-2166417
K53_1	scaf_1_287	mdtC	MDR-RND			mdtC	U00096:2158386-2161464
K53_1	scaf_1_288	mdtB	MDR-RND			mdtB	U00096:2155263-2158386
K53_1	scaf_1_289	mdtA	MDR-RND			mdtA	U00096:2154016-2155264
K53_1	scaf_14_7	acrF	MDR-RND			acrF	U00096:3415033-3418138
K53_1	scaf_14_8	acrE	MDR-RND			acrE	U00096:3413864-3415022
K53_1	scaf_14_9	acrS	MDR-RND			acrS	U00096:3412803-3413466
K53_1	scaf_15_49	tolC	MDR-RND			tolC	FJ768952:1-1489
K53_1	scaf_16_64	mdtM	MDR-RND			mdtM	U00096.3:4567287-4568520
K53_1	scaf_2_42	marA	MDR-RND			marA	AP009048.1:1621288-1621672
K53_1	scaf_3_322	mdtH	MDR-RND			mdtH	U00096:1124118-1125327
K53_1	scaf_3_334	mdtG	MDR-RND			mdtG	CP000800.1:1191728-1192955
K53_1	scaf_4_75	acrA	MDR-RND			acrA	U00096.3:484426-485620
K53_1	scaf_4_76	acrB	MDR-RND			acrB	U00096.3:481254-484404
K53_1	scaf_5_160	mdtN	MDR-RND			mdtN	AP009048.1:4306557-4307589
K53_1	scaf_5_161	mdtO	MDR-RND			mdtO	AP009048.1:4304506-4306558
K53_1	scaf_5_162	mdtP	MDR-RND			mdtP	AP009048.1:4303043-4304510
K53_1	scaf_6_181	mdfA	MDR-RND			mdfA	JQ394987:1-1234	mdf(A)_1	Y08743
K53_1	scaf_8_164	CRP	MDR-RND			CRP	AP009048.1:4153664-4154297
K53_1	scaf_8_2	gadX	MDR-RND			gadX	AP009048.1:3974605-3975430
K53_1	scaf_8_3	gadW	MDR-RND			gadW	CP015085.1:2551712-2552441
K53_1	scaf_8_5	mdtF	MDR-RND			mdtF	U00096:3660414-3663528
K53_1	scaf_8_6	mdtE	MDR-RND			mdtE	AP009048.1:3980026-3981184
K53_1	scaf_9_113	acrD	MDR-RND			acrD	AP009048.1:2586251-2589365
K53_2	scaf_4_371	efrA	MDR-ABC			efrA	HG970100.1:1-1458
K53_2	scaf_4_372	efrB	MDR-ABC			efrB	HG970103.1:1-1087
K53_2	scaf_2_25	emeA	MDR-MATE			emeA	AB091338:174-1356
K54_1	scaf_10_106	acrD	MDR-RND			acrD	AP009048.1:2586251-2589365
K54_1	scaf_17_115	baeR	MDR-RND			baeR	AP009048.1:2166413-2167136
K54_1	scaf_17_119	mdtB	MDR-RND			mdtB	U00096:2155263-2158386
K54_1	scaf_19_84	acrA	MDR-RND			acrA	AJ318073.1:794-1991
K54_1	scaf_19_85	acrB	MDR-RND			acrB	U00096.3:481254-484404
K54_1	scaf_2_106	marA	MDR-RND			marA	AP009048.1:1621288-1621672
K54_1	scaf_23_80	CRP	MDR-RND			CRP	AP009048.1:4153664-4154297
K54_2	scaf_12_17	marA	MDR-RND			marA	AP009048.1:1621288-1621672
K54_2	scaf_18_33	tolC	MDR-RND			tolC	FJ768952:1-1489
K54_2	scaf_2_165	mdtB	MDR-RND			mdtB	U00096:2155263-2158386
K54_2	scaf_2_166	mdtC	MDR-RND			mdtC	U00096:2158386-2161464
K54_2	scaf_2_169	baeR	MDR-RND			baeR	AP009048.1:2166413-2167136
K54_2	scaf_3_32	CRP	MDR-RND			CRP	AP009048.1:4153664-4154297
K54_2	scaf_5_1	acrA	MDR-RND			acrA	U00096.3:484426-485620
K54_2	scaf_5_2	acrB	MDR-RND			acrB	U00096.3:481254-484404
K54_2	scaf_8_117	acrD	MDR-RND			acrD	AP009048.1:2586251-2589365
K54_3	scaf_12_25	efrB	MDR-ABC			efrB	HG970103.1:1-1087
K54_3	scaf_12_26	efrA	MDR-ABC			efrA	HG970100.1:1-1458
K54_3	scaf_3_8	emeA	MDR-MATE			emeA	AB091338:174-1356
K55_1	scaf_110_6	mdtA	MDR-RND			mdtA	U00096:2154016-2155264
K55_1	scaf_110_7	mdtB	MDR-RND			mdtB	U00096:2155263-2158386
K55_1	scaf_12_33	tolC	MDR-RND			tolC	FJ768952:1-1489
K55_1	scaf_2_22	mdtG	MDR-RND			mdtG	CP000800.1:1191728-1192955
K55_1	scaf_2_34	mdtH	MDR-RND			mdtH	U00096:1124118-1125327
K55_1	scaf_25_20	marA	MDR-RND			marA	AP009048.1:1621288-1621672
K55_1	scaf_31_3	baeS	MDR-RND			baeS	AP009048:2165013-2166417
K55_1	scaf_31_4	baeR	MDR-RND			baeR	AP009048.1:2166413-2167136
K55_1	scaf_33_20	CRP	MDR-RND			CRP	AP009048.1:4153664-4154297
K55_1	scaf_35_10	acrS	MDR-RND			acrS	U00096:3412803-3413466
K55_1	scaf_35_8	acrF	MDR-RND			acrF	U00096:3415033-3418138
K55_1	scaf_35_9	acrE	MDR-RND			acrE	U00096:3413864-3415022
K55_1	scaf_39_5	acrD	MDR-RND			acrD	AP009048.1:2586251-2589365
K55_1	scaf_4_70	acrB	MDR-RND			acrB	U00096.3:481254-484404
K55_1	scaf_4_71	acrA	MDR-RND			acrA	U00096.3:484426-485620
K55_1	scaf_5_14	mdfA	MDR-RND			mdfA	JQ394987:1-1234	mdf(A)_1	Y08743
K55_1	scaf_72_21	mdtM	MDR-RND			mdtM	U00096.3:4567287-4568520
K55_1	scaf_8_16	mdtO	MDR-RND			mdtO	AP009048.1:4304506-4306558
K55_1	scaf_8_17	mdtP	MDR-RND			mdtP	AP009048.1:4303043-4304510
K55_1	scaf_87_11	mdtE	MDR-RND			mdtE	AP009048.1:3980026-3981184
K55_1	scaf_87_12	mdtF	MDR-RND			mdtF	U00096:3660414-3663528
K55_1	scaf_87_14	gadW	MDR-RND			gadW	CP015085.1:2551712-2552441
K55_1	scaf_87_15	gadX	MDR-RND			gadX	AP009048.1:3974605-3975430
K57	scaf_22_14	efmA	MDR-MFS			efmA	AB467372.1:285-1572
K58	scaf_12_34	efrA	MDR-ABC			efrA	HG970100.1:1-1458
K58	scaf_12_35	efrB	MDR-ABC			efrB	HG970103.1:1-1087
K58	scaf_3_335	emeA	MDR-MATE			emeA	AB091338:174-1356
K59	scaf_10_22	mdtG	MDR-RND			mdtG	CP000800.1:1191728-1192955
K59	scaf_10_34	mdtH	MDR-RND			mdtH	U00096:1124118-1125327
K59	scaf_13_87	tolC	MDR-RND			tolC	FJ768952:1-1489
K59	scaf_14_89	CRP	MDR-RND			CRP	AP009048.1:4153664-4154297
K59	scaf_16_38	mdtM	MDR-RND			mdtM	U00096.3:4567287-4568520
K59	scaf_17_7	acrF	MDR-RND			acrF	U00096:3415033-3418138
K59	scaf_17_8	acrE	MDR-RND			acrE	U00096:3413864-3415022
K59	scaf_17_9	acrS	MDR-RND			acrS	U00096:3412803-3413466
K59	scaf_2_380	acrD	MDR-RND			acrD	AP009048.1:2586251-2589365
K59	scaf_23_14	baeR	MDR-RND			baeR	AP009048.1:2166413-2167136
K59	scaf_23_15	baeS	MDR-RND			baeS	AP009048:2165013-2166417
K59	scaf_23_17	mdtC	MDR-RND			mdtC	U00096:2158386-2161464
K59	scaf_23_18	mdtB	MDR-RND			mdtB	U00096:2155263-2158386
K59	scaf_23_19	mdtA	MDR-RND			mdtA	U00096:2154016-2155264
K59	scaf_24_68	mdtE	MDR-RND			mdtE	AP009048.1:3980026-3981184
K59	scaf_24_69	mdtF	MDR-RND			mdtF	U00096:3660414-3663528
K59	scaf_24_71	gadW	MDR-RND			gadW	CP015085.1:2551712-2552441
K59	scaf_24_72	gadX	MDR-RND			gadX	AP009048.1:3974605-3975430
K59	scaf_3_75	marA	MDR-RND			marA	AP009048.1:1621288-1621672
K59	scaf_4_312	mdfA	MDR-RND			mdfA	JQ394987:1-1234	mdf(A)_1	Y08743
K59	scaf_6_148	acrB	MDR-RND			acrB	U00096.3:481254-484404
K59	scaf_6_149	acrA	MDR-RND			acrA	U00096.3:484426-485620
K59	scaf_8_126	mdtP	MDR-RND			mdtP	AP009048.1:4303043-4304510
K59	scaf_8_127	mdtO	MDR-RND			mdtO	AP009048.1:4304506-4306558
K59	scaf_8_128	mdtN	MDR-RND			mdtN	AP009048.1:4306557-4307589
K11	scaf_46_1	ermF	MLS	erm(F)	NG_047825.1	ErmF	M17124:1182-1983	erm(F)_3	M17808	(MLS)erm(F)	M14730:241-1041
K12	scaf_17_64	lnuP	MLS	lnu(P)	NG_047929.1	LnuP	FJ589781.1:1303-1804	lnu(P)_1	FJ589781
K12	scaf_31_1	ermQ	MLS	erm(Q)	NG_047835.1	ErmQ	L22689:262-1036	erm(Q)_1	L22689	(MLS)erm(Q)	L22689:262-1035
K13	scaf_28_30	ermQ	MLS	erm(Q)	NG_047835.1	ErmQ	L22689:262-1036	erm(Q)_1	L22689	(MLS)erm(Q)	L22689:262-1035
K13	scaf_5_67	lnuP	MLS	lnu(P)	NG_047929.1	LnuP	FJ589781.1:1303-1804	lnu(P)_1	FJ589781
K15	scaf_7_60	msrC	MLS	msr(C)	NG_048003.1	msrC	AF313494:1-1480	msr(C)_1	AY004350	(MLS)msr(C)	AY004350:496-1974
K15	scaf_92_4	ermB	MLS	erm(B)	NG_047798.1	ErmB	AF242872.1:2132-2879	erm(B)_1	JN899585	(MLS)erm(B)	M11180:714-1451
K16	scaf_2_233	msrC	MLS	msr(C)	NG_048003.1	msrC	AF313494:1-1480	msr(C)_1	AY004350	(MLS)msr(C)	AY004350:496-1974
K16	scaf_90_4	ermB	MLS	erm(B)	NG_047798.1	ErmB	AF242872.1:2132-2879	erm(B)_1	JN899585	(MLS)erm(B)	M11180:714-1451
K17_2	scaf_1_74	msrC	MLS	msr(C)	NG_048003.1	msrC	AF313494:1-1480	msr(C)_1	AY004350	(MLS)msr(C)	AY004350:496-1974
K17_2	scaf_94_2	ermB	MLS	erm(B)	NG_047798.1	ErmB	AF242872.1:2132-2879	erm(B)_1	JN899585	(MLS)erm(B)	M11180:714-1451
K18_1	scaf_1_119	msrC	MLS	msr(C)	NG_048003.1	msrC	AF313494:1-1480	msr(C)_1	AY004350	(MLS)msr(C)	AY004350:496-1974
K21	scaf_133_2	ermT	MLS	erm(T)	NG_047841.1	ErmT	M64090:1-736	erm(T)_2	AY894138	(MLS)erm(T)	M64090:168-902
K21	scaf_30_9	msrC	MLS	msr(C)	NG_048003.1	msrC	AF313494:1-1480	msr(C)_1	AY004350	(MLS)msr(C)	AY004350:496-1974
K23_1	scaf_2_28	msrC	MLS	msr(C)	NG_048003.1	msrC	AF313494:1-1480	msr(C)_1	AY004350	(MLS)msr(C)	AY004350:496-1974
K23_1	scaf_92_2	ermB	MLS	erm(B)	NG_047798.1	ErmB	AF242872.1:2132-2879	erm(B)_1	JN899585	(MLS)erm(B)	M11180:714-1451
K23_2	scaf_25_11	mef(En2)	MLS	mef(En2)	NG_047980.1	Mef(En2)	AF251288.1:795-2001			(MLS)Mef(En2)	NG_047980:101-1306
K23_2	scaf_25_12	lnuA	MLS	lnu(AN2)	NG_047920.1
K23_2	scaf_30_1	ermF	MLS	erm(F)	NG_047825.1	ErmF	M17124:1182-1983	erm(F)_3	M17808	(MLS)erm(F)	M14730:241-1041
K24	scaf_123_2	ermT	MLS	erm(T)	NG_047841.1	ErmT	M64090:1-736	erm(T)_2	AY894138	(MLS)erm(T)	M64090:168-902
K24	scaf_22_31	msrC	MLS	msr(C)	NG_048003.1	msrC	AF313494:1-1480	msr(C)_1	AY004350	(MLS)msr(C)	AY004350:496-1974
K26	scaf_2_28	msrC	MLS	msr(C)	NG_048003.1	msrC	AF313494:1-1480	msr(C)_1	AY004350	(MLS)msr(C)	AY004350:496-1974
K26	scaf_92_2	ermB	MLS	erm(B)	NG_047798.1	ErmB	AF242872.1:2132-2879	erm(B)_1	JN899585	(MLS)erm(B)	M11180:714-1451
K40_1	scaf_12_37	lnuC	MLS	lnu(C)	NG_047924.1	lnuC	AY928180:1-496	lnu(C)_1	AY928180	(MLS)lnu(C)	AY928180:1150-1644
K41	scaf_2_74	msrC	MLS	msr(C)	NG_048003.1	msrC	AF313494:1-1480	msr(C)_1	AY004350	(MLS)msr(C)	AY004350:496-1974
K41	scaf_91_5	ermB	MLS	erm(B)	NG_047798.1	ErmB	AF242872.1:2132-2879	erm(B)_1	JN899585	(MLS)erm(B)	M11180:714-1451
K42	scaf_3_74	msrC	MLS	msr(C)	NG_048003.1	msrC	AF313494:1-1480	msr(C)_1	AY004350	(MLS)msr(C)	AY004350:496-1974
K42	scaf_92_2	ermB	MLS	erm(B)	NG_047798.1	ErmB	AF242872.1:2132-2879	erm(B)_1	JN899585	(MLS)erm(B)	M11180:714-1451
K48_2	scaf_130_1	ermB	MLS	erm(B)	NG_047798.1	ErmB	AF242872.1:2132-2879	erm(B)_23	X72021	(MLS)erm(B)	M11180:714-1451
K48_3	scaf_1_10	mphD	MLS							(MLS)mph(D)	NC_017312:2291580-2292413
K48_3	scaf_16_6	ermA	MLS	erm(A)	NG_047791.1	ErmA	X03216.1:4551-5283	erm(A)_3	EU348758	(MLS)erm(A)	X03216:4551-5282
K48_3	scaf_2_449	lsaA	MLS	lsa(A)	NG_047932.1	lsaA	AY225127.1:41-1538	lsa(A)_3	AY737526	(MLS)lsa(A)	AY225127:41-1537
K52_2	scaf_1_209	mphD	MLS							(MLS)mph(D)	NC_017312:2291580-2292413
K52_2	scaf_1_728	lsaA	MLS	lsa(A)	NG_047931.1	lsaA	AY225127.1:41-1538	lsa(A)_1	AY225127	(MLS)lsa(A)	AY225127:41-1537
K52_2	scaf_16_1	ermB	MLS	erm(B)	NG_047794.1	ErmB	AF242872.1:2132-2879	erm(B)_12	U18931	(MLS)erm(B)	M11180:714-1451
K52_2	scaf_9_5	lsaE	MLS	lnu(B)	NG_047923.1	lsaE	AF408195.1:9447-10251	lnu(B)_2	JQ861959	(MLS)lnu((B)	KC688833:1-804
K52_2	scaf_9_6	lsaE	MLS	lsa(E)	NG_047935.1			lsa(E)_1	JX560992
K53_2	scaf_1_48	mphD	MLS							(MLS)mph(D)	NC_017312:2291580-2292413
K53_2	scaf_1_567	lsaA	MLS	lsa(A)	NG_047931.1	lsaA	AY225127.1:41-1538	lsa(A)_1	AY225127	(MLS)lsa(A)	AY225127:41-1537
K53_2	scaf_10_4	lsaE	MLS	lsa(E)	NG_047935.1			lsa(E)_1	JX560992
K53_2	scaf_10_5	lsaE	MLS	lnu(B)	NG_047923.1	lsaE	AF408195.1:9447-10251	lnu(B)_2	JQ861959	(MLS)lnu((B)	KC688833:1-804
K53_2	scaf_18_1	ermB	MLS	erm(B)	NG_047794.1	ErmB	AF242872.1:2132-2879	erm(B)_12	U18931	(MLS)erm(B)	M11180:714-1451
K54_3	scaf_1_59	lsaA	MLS	lsa(A)	NG_047931.1	lsaA	AY225127.1:41-1538	lsa(A)_1	AY225127	(MLS)lsa(A)	AY225127:41-1537
K54_3	scaf_13_6	mphD	MLS							(MLS)mph(D)	NC_017312:2291580-2292413
K54_3	scaf_22_4	lsaE	MLS	lsa(E)	NG_047935.1			lsa(E)_1	JX560992
K54_3	scaf_22_5	lsaE	MLS	lnu(B)	NG_047923.1	lsaE	AF408195.1:9447-10251	lnu(B)_2	JQ861959	(MLS)lnu((B)	KC688833:1-804
K54_3	scaf_37_2	ermB	MLS	erm(B)	NG_047794.1	ErmB	AF242872.1:2132-2879	erm(B)_12	U18931	(MLS)erm(B)	M11180:714-1451
K56	scaf_4_39	ermB	MLS	erm(B)	NG_047797.1	ErmB	AF242872.1:2132-2879	erm(B)_10	U86375	(MLS)erm(B)	M11180:714-1451
K57	scaf_32_25	ermB	MLS	erm(B)	NG_047794.1	ErmB	AF242872.1:2132-2879	erm(B)_12	U18931	(MLS)erm(B)	M11180:714-1451
K57	scaf_32_6	lsaE	MLS	lsa(E)	NG_047935.1			lsa(E)_1	JX560992
K57	scaf_32_7	lsaE	MLS	lnu(B)	NG_047923.1	lsaE	AF408195.1:9447-10251	lnu(B)_2	JQ861959	(MLS)lnu((B)	KC688833:1-804
K57	scaf_44_8	ermA	MLS	erm(A)	NG_047791.1	ErmA	X03216.1:4551-5283	erm(A)_3	EU348758	(MLS)erm(A)	X03216:4551-5282
K57	scaf_54_4	lnuG	MLS	lnu(G)	NG_051760.1	lnuG	KX470419.1:3812-4616	lnu(G)_1	KX470419
K58	scaf_1_155	mphD	MLS							(MLS)mph(D)	NC_017312:2291580-2292413
K58	scaf_6_107	lsaA	MLS	lsa(A)	NG_047931.1	lsaA	AY225127.1:41-1538	lsa(A)_1	AY225127	(MLS)lsa(A)	AY225127:41-1537
K05	scaf_6_36	ileS	mupirocin			ileS	CP001840.1:1610637-1613961
K07	scaf_1_7	ileS	mupirocin			ileS	CP001840.1:1610637-1613961
K08	scaf_16_23	ileS	mupirocin			ileS	CP001840.1:1610637-1613961
K09	scaf_1_7	ileS	mupirocin			ileS	CP001840.1:1610637-1613961
K39	scaf_1_178	ileS	mupirocin			ileS	CP001840.1:1610637-1613961
K40_2	scaf_3_47	ileS	mupirocin			ileS	CP001840.1:1610637-1613961
K48_1	scaf_8_186	msbA	nitroimidazole			msbA	U00096.3:966621-968370
K49_1	scaf_5_129	msbA	nitroimidazole			msbA	U00096.3:966621-968370
K52_1	scaf_1_186	msbA	nitroimidazole			msbA	U00096.3:966621-968370
K53_1	scaf_6_110	msbA	nitroimidazole			msbA	U00096.3:966621-968370
K54_1	scaf_11_98	msbA	nitroimidazole			msbA	U00096.3:966621-968370
K54_2	scaf_17_4	msbA	nitroimidazole			msbA	U00096.3:966621-968370
K55_1	scaf_3_25	msbA	nitroimidazole			msbA	U00096.3:966621-968370
K59	scaf_4_241	msbA	nitroimidazole			msbA	U00096.3:966621-968370
K48_3	scaf_16_4	optrA	oxazolidinone	optrA	NG_048023.1	optrA	KP399637:31477-33445	optrA_4	KT862777	(Oxzln)OptrA_4	KX620940:1-1968
K57	scaf_44_5	optrA	oxazolidinone	optrA	NG_048023.1	optrA	KP399637:31477-33445	optrA_10	KT601170	(Oxzln)OptrA_10	KT601170:57297-59264
K57	scaf_86_2	poxtA	oxazolidinone	poxtA	NG_063824.1	poxtA	MF095097.1:1856-3485	poxtA_1	MF095097	(Oxzln)poxtA	MF095097:1856-3484
K48_1	scaf_2_132	yojI	peptide			yojI	U00096.3:2306972-2308616
K48_1	scaf_6_72	bacA	peptide			bacA	U00096.3:3203310-3204132
K53_1	scaf_1_126	pmrF	peptide			pmrF	U00096:2367071-2368040
K53_1	scaf_1_158	yojI	peptide			yojI	U00096.3:2306972-2308616
K53_1	scaf_1_337	ugd	peptide			ugd	U00096:2098447-2099614
K53_1	scaf_15_69	bacA	peptide			bacA	U00096.3:3203310-3204132
K53_1	scaf_5_133	eptA	peptide			eptA	AP009048:4338625-4340269
K54_2	scaf_18_18	bacA	peptide			bacA	U00096.3:3203310-3204132
K54_2	scaf_2_315	yojI	peptide			yojI	U00096.3:2306972-2308616
K55_1	scaf_11_11	yojI	peptide			yojI	U00096.3:2306972-2308616
K55_1	scaf_12_54	bacA	peptide			bacA	U00096.3:3203310-3204132
K55_1	scaf_19_31	eptA	peptide			eptA	AP009048:4338625-4340269
K55_1	scaf_6_24	pmrF	peptide			pmrF	U00096:2367071-2368040
K59	scaf_13_107	bacA	peptide			bacA	U00096.3:3203310-3204132
K59	scaf_2_114	yojI	peptide			yojI	U00096.3:2306972-2308616
K59	scaf_2_153	pmrF	peptide			pmrF	U00096:2367071-2368040
K59	scaf_8_156	eptA	peptide			eptA	AP009048:4338625-4340269
K48_3	scaf_16_2	fexA	phenicol	fexA	NG_047857.1	fexA	AJ549214:177-1605	fexA_1	AJ549214	(Phe)fexA	JQ041372:14024-15451
K52_1	scaf_17_3	floR	phenicol	floR	NG_047878.1	floR	AF231986:3308-4523	floR_2	AF118107	(Phe)floR	AKLJ01000508:383-1597
K54_1	scaf_96_1	catA1	phenicol	catA1	NG_047586.1	Shigella_flexneri_chloramphenicol_acetyltransferase	KF030445.1:23980-24640	catA1_1	V00622	(Phe)catA1	V00622:244-903
K57	scaf_76_4	fexB	phenicol					fexB_1	JN201336
K05	scaf_1_449	rpoB	rifampin			rpoB	AP009256:1667064-1670562
K07	scaf_4_29	rpoB	rifampin			rpoB	AP009256:1667064-1670562
K08	scaf_9_40	rpoB	rifampin			rpoB	AP009256:1667064-1670562
K09	scaf_4_39	rpoB	rifampin			rpoB	AP009256:1667064-1670562
K14	scaf_2_515	iri	rifampin	iri	NG_047911.1	iri	U56415:280-1720			(Rif)iri	U56415:280-1719
K14	scaf_2_811	rpoB2	rifampin			rpoB2	AP006618.1:4835200-4838689
K39	scaf_6_57	rpoB	rifampin			rpoB	AP009256:1667064-1670562
K40_2	scaf_6_187	rpoB	rifampin			rpoB	AP009256:1667064-1670562
K49_1	scaf_2_277	ramA	rifampin			ramA	JQ727668:1-376
K52_1	scaf_18_3	arr-3	rifampin	arr-3	NG_048581.1	arr-3	EU675686:1957-2410	ARR-3_1	JF806499	(Rif)arr3	JF806499:1353-1805
K52_1	scaf_3_807	ramA	rifampin			ramA	JQ727668:1-376
K54_1	scaf_43_52	ramA	rifampin			ramA	JQ727668:1-376
K11	scaf_7_85	sul2	sulfonamide	sul2	NG_051852.1	sul2	AY055428.1:20269-21085	sul2_2	AY034138	(Sul)sul2	EU360945:1617-2432
K48_1	scaf_27_3	sul2	sulfonamide	sul2	NG_048118.1	sul2	AY055428.1:20269-21085	sul2_3	HQ840942	(Sul)sul2	EU360945:1617-2432
K48_1	scaf_4_1	sul1	sulfonamide	sul1	NG_048089.1	sul1	JF969163:1054-1894			(Sul)sul1	AF071413:6700-7539
K49_1	scaf_27_17	sul1	sulfonamide	sul1	NG_048082.1	sul1	JF969163:1054-1894	sul1_2	U12338	(Sul)sul1	AF071413:6700-7539
K49_1	scaf_34_3	sul2	sulfonamide	sul2	NG_048118.1	sul2	AY055428.1:20269-21085	sul2_3	HQ840942	(Sul)sul2	EU360945:1617-2432
K52_1	scaf_17_14	sul2	sulfonamide	sul2	NG_051852.1	sul2	AY055428.1:20269-21085	sul2_2	AY034138	(Sul)sul2	EU360945:1617-2432
K52_1	scaf_18_13	sul1	sulfonamide	sul1	NG_048082.1	sul1	JF969163:1054-1894	sul1_2	U12338	(Sul)sul1	AF071413:6700-7539
K52_1	scaf_18_7	sul1	sulfonamide	sul1	NG_048082.1	sul1	JF969163:1054-1894	sul1_2	U12338	(Sul)sul1	AF071413:6700-7539
K53_1	scaf_40_6	sul2	sulfonamide	sul2	NG_051852.1	sul2	AY055428.1:20269-21085	sul2_2	AY034138	(Sul)sul2	EU360945:1617-2432
K54_1	scaf_66_6	sul1	sulfonamide	sul1	NG_048082.1	sul1	JF969163:1054-1894	sul1_2	U12338	(Sul)sul1	AF071413:6700-7539
K54_1	scaf_97_1	sul2	sulfonamide	sul2	NG_051852.1	sul2	AY055428.1:20269-21085	sul2_2	AY034138	(Sul)sul2	EU360945:1617-2432
K55_1	scaf_132_6	sul2	sulfonamide	sul2	NG_051852.1	sul2	AY055428.1:20269-21085	sul2_2	AY034138	(Sul)sul2	EU360945:1617-2432
K05	scaf_1_412	tetW	tetracycline	tet(W)	NG_048291.1	tetW	AJ222769.3:3687-5607	tet(W)_4	FN396364	(Tet)tetW	AJ222769:3687-5606
K11	scaf_42_8	tetQ	tetracycline	tet(Q)	NG_048270.1	tetQ	Z21523:1-1975	tet(Q)_1	L33696	(Tet)tetQ	Z21523:362-2287
K12	scaf_18_4	tetA(P)	tetracycline	tetA(P)	NG_048314.1	tetA(P)	L20800:1063-2326	tetA(P)_2	L20800	(Tet)tetA-P	L20800:1063-2325
K13	scaf_5_61	tetA(P)	tetracycline	tetA(P)	NG_048314.1	tetA(P)	L20800:1063-2326	tetA(P)_2	L20800	(Tet)tetA-P	L20800:1063-2325
K15	scaf_93_1	tet(L)	tetracycline	tet(L)	NG_048203.1	tet(L)	M11036:1-1378	tet(L)_2	M29725	(Tet)tetL	FN435329:1-1377
K16	scaf_91_1	tet(L)	tetracycline	tet(L)	NG_048203.1	tet(L)	M11036:1-1378	tet(L)_2	M29725	(Tet)tetL	FN435329:1-1377
K18_3	scaf_32_23	tetM	tetracycline	tet(M)	NG_048213.1	tetM	AM990992.1:1001761-1003681	tet(M)_13	AM990992	(Tet)tetM	DQ534550:1451-3370
K21	scaf_125_4	tet(L)	tetracycline	tet(L)	NG_048203.1	tet(L)	M11036:1-1378	tet(L)_2	M29725	(Tet)tetL	FN435329:1-1377
K22	scaf_10_18	tetB(P)	tetracycline	tetB(P)	NG_048319.1	tetB(P)	L20800:2309-4268	tetB(P)_1	NC_010937	(Tet)tetB-P	L20800:2309-4267
K22	scaf_10_19	tetA(P)	tetracycline	tetA(P)	NG_048315.1	tetA(P)	L20800:1063-2326	tetA(P)_3	AB001076	(Tet)tetA-P	L20800:1063-2325
K23_2	scaf_4_17	tetQ	tetracycline	tet(Q)	NG_048268.1	tetQ	Z21523:1-1975	tet(Q)_2	X58717	(Tet)tetQ	Z21523:362-2287
K24	scaf_96_5	tet(L)	tetracycline	tet(L)	NG_048203.1	tet(L)	M11036:1-1378	tet(L)_2	M29725	(Tet)tetL	FN435329:1-1377
K24	scaf_96_6	tetM	tetracycline	tet(M)	NG_048233.1	tetM	AM990992.1:1001761-1003681	tet(M)_10	EU182585	(Tet)tetM	DQ534550:1451-3370
K25	scaf_11_2	tetQ	tetracycline	tet(Q)	NG_048269.1	tetQ	Z21523:1-1975	tet(Q)_4	Z21523	(Tet)tetQ	Z21523:362-2287
K40_2	scaf_3_50	tetW	tetracycline	tet(W)	NG_048291.1	tetW	AJ222769.3:3687-5607	tet(W)_4	FN396364	(Tet)tetW	AJ222769:3687-5606
K48_1	scaf_26_11	tet(A)	tetracycline	tet(A)	NG_048154.1	tet(A)	AF534183.1:2971-4246	tet(A)_4	AJ517790	(Tet)tetA	JX424423:94438-95712
K48_3	scaf_13_10	tetM	tetracycline	tet(M)	NG_048233.1	tetM	AM990992.1:1001761-1003681	tet(M)_10	EU182585	(Tet)tetM	DQ534550:1451-3370
K48_3	scaf_13_9	tet(L)	tetracycline	tet(L)	NG_048203.1	tet(L)	M11036:1-1378	tet(L)_2	M29725	(Tet)tetL	FN435329:1-1377
K49_1	scaf_27_8	tet(A)	tetracycline	tet(A)	NG_048154.1	tet(A)	AF534183.1:2971-4246	tet(A)_4	AJ517790	(Tet)tetA	JX424423:94438-95712
K52_1	scaf_17_6	tet(A)	tetracycline	tet(A)	NG_048153.1	tet(A)	AF534183.1:2971-4246	tet(A)_6	AF534183	(Tet)tetA	JX424423:94438-95712
K52_2	scaf_3_387	tetM	tetracycline	tet(M)	NG_048247.1	tetM	AM990992.1:1001761-1003681	tet(M)_10	EU182585	(Tet)tetM	DQ534550:1451-3370
K53_1	scaf_38_10	tet(A)	tetracycline	tet(A)	NG_048154.1	tet(A)	AF534183.1:2971-4246	tet(A)_4	AJ517790	(Tet)tetA	JX424423:94438-95712
K53_2	scaf_3_88	tetM	tetracycline	tet(M)	NG_048247.1	tetM	AM990992.1:1001761-1003681	tet(M)_10	EU182585	(Tet)tetM	DQ534550:1451-3370
K54_1	scaf_44_2	tet(A)	tetracycline	tet(A)	NG_048154.1	tet(A)	AF534183.1:2971-4246	tet(A)_4	AJ517790	(Tet)tetA	JX424423:94438-95712
K54_1	scaf_69_9	tet(D)	tetracycline	tet(D)	NG_048184.1	tet(D)	AF467077.1:164-1349	tet(D)_1	AF467077	(Tet)tetD	AB089602:1521-2705
K54_3	scaf_5_88	tetM	tetracycline	tet(M)	NG_048247.1	tetM	AM990992.1:1001761-1003681	tet(M)_10	EU182585	(Tet)tetM	DQ534550:1451-3370
K55_1	scaf_30_3	tet(A)	tetracycline	tet(A)	NG_048154.1	tet(A)	AF534183.1:2971-4246	tet(A)_4	AJ517790	(Tet)tetA	JX424423:94438-95712
K55_2	scaf_12_53	tetO	tetracycline	tet(O)	NG_048264.1	tetO	M18896.2:207-2127	tet(O)_1	M18896	(Tet)tetO	M18896:207-2126
K56	scaf_4_40	tetM	tetracycline	tet(M)	NG_048243.1	tetM	AM990992.1:1001761-1003681	tet(M)_8	X04388	(Tet)tetM	DQ534550:1451-3370
K57	scaf_26_21	tetM	tetracycline	tet(M)	NG_048247.1	tetM	AM990992.1:1001761-1003681	tet(M)_10	EU182585	(Tet)tetM	DQ534550:1451-3370
K57	scaf_26_22	tet(L)	tetracycline	tet(L)	NG_048206.1	tet(L)	M11036:1-1378	tet(L)_8	AY081910	(Tet)tetL	FN435329:1-1377
K15	scaf_27_29	dfrF	trimethoprim	dfrF	NG_047755.1	dfrF	AF028812:393-888			(Tmt)dfrF	NG_047755:101-595
K16	scaf_27_7	dfrF	trimethoprim	dfrF	NG_047755.1	dfrF	AF028812:393-888			(Tmt)dfrF	NG_047755:101-595
K21	scaf_39_4	dfrG	trimethoprim	dfrG	NG_047756.1	dfrG	AB205645:1013-1511	dfrG_1	AB205645	(Tmt)dfrG	AB205645:1013-1510
K24	scaf_41_3	dfrG	trimethoprim	dfrG	NG_047756.1	dfrG	AB205645:1013-1511	dfrG_1	AB205645	(Tmt)dfrG	AB205645:1013-1510
K48_1	scaf_4_3	dfrA7	trimethoprim	dfrA7	NG_047737.1	dfrA7	FJ854362:2339-2813	dfrA7_1	AB161450	(Tmt)dhfr7	X58425:594-1067
K48_3	scaf_1_367	dfrE	trimethoprim	dfrE	NG_055770.1	dfrE	AIIS01000002.1:233813-234308			(Tmt)dfrE	NG_055770:101-595
K48_3	scaf_18_1	dfrG	trimethoprim	dfrG	NG_047756.1	dfrG	AB205645:1013-1511	dfrG_1	AB205645	(Tmt)dfrG	AB205645:1013-1510
K49_1	scaf_27_15	dfrA7	trimethoprim	dfrA7	NG_047737.1	dfrA7	FJ854362:2339-2813	dfrA7_1	AB161450	(Tmt)dhfr7	X58425:594-1067
K52_1	scaf_18_4	dfrA27	trimethoprim	dfrA27	NG_047723.1	dfrA27	KP076293.1:2348-2822	dfrA27_1	FJ459817	(Tmt)dfrA27	EU675686:2543-3016
K52_2	scaf_2_442	dfrE	trimethoprim	dfrE	NG_055770.1	dfrE	AIIS01000002.1:233813-234308			(Tmt)dfrE	NG_055770:101-595
K52_2	scaf_4_42	dfrG	trimethoprim	dfrG	NG_047756.1	dfrG	AB205645:1013-1511	dfrG_1	AB205645	(Tmt)dfrG	AB205645:1013-1510
K53_1	scaf_55_2	dfrA14	trimethoprim	dfrA14	NG_056035.1	dfrA14	EU780012:2163-2646	dfrA14_1	KF921535	(Tmt)dfrA14	GU726917:72-545
K53_2	scaf_2_443	dfrE	trimethoprim	dfrE	NG_055770.1	dfrE	AIIS01000002.1:233813-234308			(Tmt)dfrE	NG_055770:101-595
K53_2	scaf_4_42	dfrG	trimethoprim	dfrG	NG_047756.1	dfrG	AB205645:1013-1511	dfrG_1	AB205645	(Tmt)dfrG	AB205645:1013-1510
K54_1	scaf_66_2	dfrA12	trimethoprim	dfrA12	NG_047689.1	dfrA12	GU585907.1:21606-22104	dfrA12_8	AM040708	(Tmt)dfrA12	Z21672:310-807
K54_2	scaf_65_1	dfrA7	trimethoprim	dfrA7	NG_047737.1	dfrA7	FJ854362:2339-2813	dfrA7_1	AB161450	(Tmt)dhfr7	X58425:594-1067
K54_3	scaf_6_19	dfrG	trimethoprim	dfrG	NG_047756.1	dfrG	AB205645:1013-1511	dfrG_1	AB205645	(Tmt)dfrG	AB205645:1013-1510
K54_3	scaf_8_22	dfrE	trimethoprim	dfrE	NG_055770.1	dfrE	AIIS01000002.1:233813-234308			(Tmt)dfrE	NG_055770:101-595
K55_1	scaf_173_1	dfrA14	trimethoprim	dfrA14	NG_056035.1	dfrA14	EU780012:2163-2646	dfrA14_1	KF921535	(Tmt)dfrA14	GU726917:72-545
K57	scaf_12_12	dfrG	trimethoprim	dfrG	NG_047756.1	dfrG	AB205645:1013-1511	dfrG_1	AB205645	(Tmt)dfrG	AB205645:1013-1510
K58	scaf_1_463	dfrE	trimethoprim	dfrE	NG_055770.1	dfrE	AIIS01000002.1:233813-234308			(Tmt)dfrE	NG_055770:101-595
K10	scaf_1_1734	BcI	β-lactamase	bla1	NG_047482.1	BcI	X06599:273-1194			(Bla)BLA-1	AY453161:501-1430
K10	scaf_3_263	BcII	β-lactamase	BcII	NG_056058.1	BcII	M19530:416-1187			(Bla)bla2	NG_047224:101-874
K25	scaf_2_348	cfxA3	β-lactamase	cfxA3	NG_047641.1	CfxA3	AF472622:53-1019	cfxA3_1	AF472622	(Bla)cfxA4	AY769933:1-966
K48_1	scaf_23_12	blaCMY-159	β-lactamase	blaCMY-159	NG_062243.1	CMY-98	KC603538:1-1132	blaCMY-98_1	KC603538	(Bla)blaCMY-70	JX440350:1027-2172
K48_1	scaf_3_179	ampH	β-lactamase			ampH	AP012030.1:395554-396712			(Bla)ampH_Ecoli	AP012030:395554-396711
K48_1	scaf_33_2	blaTEM-1	β-lactamase	blaTEM-1	NG_050145.1	TEM-1	AL513383:161911-162772	blaTEM-1B_1	AY458016	(Bla)blaTEM-105	AF516720:215-1075
K49_1	scaf_2_33	ampH	β-lactamase							(Bla)ampH	CP003785:4208384-4209544
K49_1	scaf_27_23	blaTEM-1	β-lactamase	blaTEM-1	NG_050145.1	TEM-1	AL513383:161911-162772	blaTEM-1B_1	AY458016	(Bla)blaTEM-105	AF516720:215-1075
K49_1	scaf_3_400	blaSHV-212	β-lactamase	blaSHV-212	NG_062284.1	SHV-106	AM941847:1-862	blaSHV-106_1	AM922307	(Bla)blaSHV-106	AM941847:1-861
K49_2	scaf_19_3	blaI	β-lactamase	blaI_of_Z	NG_047499.1					(Bla)blaI	NG_047499:101-481
K49_2	scaf_19_4	blaR1	β-lactamase	blaR1	NG_051774.1					(Bla)blaR1_Bacilli	NG_047539:1-1758
K49_2	scaf_22_3	blaZ	β-lactamase	blaZ	NG_047532.1	PC1_beta-lactamase_(blaZ)	CP000732.1:9683-10529	blaZ_127	ACFR01000018	(Bla)blaZ	AB245469:2235-3080
K52_1	scaf_17_10	blaTEM-1	β-lactamase	blaTEM-1	NG_050145.1	TEM-1	AL513383:161911-162772	blaTEM-1B_1	AY458016	(Bla)blaTEM-105	AF516720:215-1075
K52_1	scaf_3_583	ampH	β-lactamase							(Bla)ampH	CP003785:4208384-4209544
K53_1	scaf_4_164	ampH	β-lactamase			ampH	AP012030.1:395554-396712			(Bla)ampH_Ecoli	AP012030:395554-396711
K53_1	scaf_40_9	blaTEM-1	β-lactamase	blaTEM-1	NG_050145.1	TEM-1	AL513383:161911-162772	blaTEM-1B_1	AY458016	(Bla)blaTEM-105	AF516720:215-1075
K53_1	scaf_5_95	ampC	β-lactamase	blaEC-13	NG_049079.1	ampC	NC_000913.3:4377811-4378945			(Bla)AmpC2_Ecoli	CP002970:332756-333889
K53_1	scaf_9_144	ampC	β-lactamase			ampC1_beta-lactamase	FN649414.1:2765051-2766356			(Bla)AmpC1_Ecoli	FN649414:2765051-2766355
K54_1	scaf_19_212	ampH	β-lactamase							(Bla)ampH	CP003785:4208384-4209544
K54_1	scaf_2_127	blaSHV-209	β-lactamase	blaSHV-209	NG_062281.1	SHV-40	AF535128:1-862	blaSHV-40_1	AF535128	(Bla)blaSHV-40	AF535128:1-861
K54_1	scaf_66_9	blaDHA-1	β-lactamase	blaDHA-1	NG_049055.1	DHA-15	KM087853:1-1141	blaDHA-1_1	Y16410	(Bla)blaDHA-1	HM193083:987-2126
K54_1	scaf_69_7	blaTEM-1	β-lactamase	blaTEM-1	NG_050145.1	TEM-1	AL513383:161911-162772	blaTEM-1B_1	AY458016	(Bla)blaTEM-105	AF516720:215-1075
K54_2	scaf_34_12	blaCMY-159	β-lactamase	blaCMY-159	NG_062243.1	CMY-98	KC603538:1-1132	blaCMY-98_1	KC603538	(Bla)blaCMY-70	JX440350:1027-2172
K54_2	scaf_5_107	ampH	β-lactamase			ampH	AP012030.1:395554-396712			(Bla)ampH_Ecoli	AP012030:395554-396711
K55_1	scaf_146_3	blaTEM-1	β-lactamase	blaTEM-1	NG_050145.1	TEM-1	AL513383:161911-162772	blaTEM-1B_1	AY458016	(Bla)blaTEM-105	AF516720:215-1075
K55_1	scaf_68_24	ampH	β-lactamase			ampH	AP012030.1:395554-396712			(Bla)ampH_Ecoli	AP012030:395554-396711
K55_1	scaf_99_5	ampC	β-lactamase			ampC1_beta-lactamase	FN649414.1:2765051-2766356			(Bla)AmpC1_Ecoli	FN649414:2765051-2766355
K59	scaf_19_8	ampC	β-lactamase	blaEC-18	NG_049083.1	ampC	NC_000913.3:4377811-4378945			(Bla)AmpC2_Ecoli	CP002970:332756-333889
K59	scaf_2_349	ampC	β-lactamase			ampC1_beta-lactamase	FN649414.1:2765051-2766356			(Bla)AmpC1_Ecoli	FN649414:2765051-2766355
K59	scaf_6_61	ampH	β-lactamase			ampH	AP012030.1:395554-396712			(Bla)ampH_Ecoli	AP012030:395554-396711
Strain ID	Gene ID	VF name	VF type	NCBI accession	Description
K10	scaf_1_1052	nheA	VF0533	NP_978284	non-hemolytic enterotoxin A
K10	scaf_1_1053	nheB	VF0533	NP_978285	non-hemolytic enterotoxin B
K10	scaf_1_1054	nheC	VF0533	NP_978286	non-hemolytic enterotoxin C
K10	scaf_1_368	cytK	VF0535	NP_977531	cytotoxin K
K10	scaf_3_596	hblC	VF0532	NP_832847	Hemolysin BL lytic component L2
K10	scaf_3_597	hblD	VF0532	NP_832846	Hemolysin BL lytic component L1
K10	scaf_3_599	hblA	VF0532	NP_832844	Hemolysin BL binding component precursor
K10	scaf_4_167	BAS3109	VF0534	YP_029366	thiol-activated cytolysin
K10	scaf_8_52	inhA	VF0536	YP_026915	immune inhibitor A metalloprotease
K15	scaf_11_23	acm	VF0419	AAN12397	collagen adhesin precursor Acm
K15	scaf_63_5	sgrA	VF0540	ZP_00602747	cell wall anchored protein SgrA
K15	scaf_7_26	fss3	AI273	NP_815578	Enterococcus faecalis surface protein Fss3 fibrinogen binding protein
K16	scaf_10_40	acm	VF0419	AAN12397	collagen adhesin precursor Acm
K16	scaf_2_199	fss3	AI273	NP_815578	Enterococcus faecalis surface protein Fss3 fibrinogen binding protein
K16	scaf_67_5	sgrA	VF0540	ZP_00602747	cell wall anchored protein SgrA
K17_2	scaf_12_13	scm	VF0418	ZP_00604835	collagen adhesin protein Scm
K17_2	scaf_27_25	fss3	AI273	NP_815578	Enterococcus faecalis surface protein Fss3 fibrinogen binding protein
K17_2	scaf_72_5	sgrA	VF0540	ZP_00602747	cell wall anchored protein SgrA
K17_2	scaf_9_55	acm	VF0419	AAN12397	collagen adhesin precursor Acm
K18_1	scaf_42_7	fss3	AI273	NP_815578	Enterococcus faecalis surface protein Fss3 fibrinogen binding protein
K18_1	scaf_72_8	sgrA	VF0540	ZP_00602747	cell wall anchored protein SgrA
K18_1	scaf_9_55	acm	VF0419	AAN12397	collagen adhesin precursor Acm
K21	scaf_21_41	sgrA	VF0540	ZP_00602747	cell wall anchored protein SgrA
K21	scaf_6_28	acm	VF0419	AAN12397	collagen adhesin precursor Acm
K22	scaf_1_149	nanI	VF0391	NP_561641	exo-alpha-sialidase
K22	scaf_1_270	cloSI	VF0390	NP_561762	alpha-clostripain
K22	scaf_1_314	nagI	VF0389	NP_561797	hyaluronidase
K22	scaf_1_359	nanH	VF0391	YP_695432	sialidase
K22	scaf_1_831	nagJ	VF0389	NP_562150	hyaluronidase
K22	scaf_1_874	nagK	VF0389	NP_562195	hyaluronidase
K22	scaf_3_247	nanJ	VF0391	NP_561469	exo-alpha-sialidase
K22	scaf_5_34	pfoA	VF0382	NP_561079	perfringolysin O
K22	scaf_5_43	colA	VF0388	NP_561089	collagenase
K22	scaf_5_61	nagH	VF0389	NP_561107	hyaluronidase
K22	scaf_9_27	plc	VF0378	NP_560952	phospholipase C
K23_1	scaf_26_7	fss3	AI273	NP_815578	Enterococcus faecalis surface protein Fss3 fibrinogen binding protein
K23_1	scaf_70_5	sgrA	VF0540	ZP_00602747	cell wall anchored protein SgrA
K23_1	scaf_9_4	acm	VF0419	AAN12397	collagen adhesin precursor Acm
K24	scaf_23_5	sgrA	VF0540	ZP_00602747	cell wall anchored protein SgrA
K24	scaf_6_40	acm	VF0419	AAN12397	collagen adhesin precursor Acm
K26	scaf_26_47	fss3	AI273	NP_815578	Enterococcus faecalis surface protein Fss3 fibrinogen binding protein
K26	scaf_70_8	sgrA	VF0540	ZP_00602747	cell wall anchored protein SgrA
K26	scaf_9_55	acm	VF0419	AAN12397	collagen adhesin precursor Acm
K41	scaf_27_7	fss3	AI273	NP_815578	Enterococcus faecalis surface protein Fss3 fibrinogen binding protein
K41	scaf_70_5	sgrA	VF0540	ZP_00602747	cell wall anchored protein SgrA
K41	scaf_9_55	acm	VF0419	AAN12397	collagen adhesin precursor Acm
K42	scaf_11_7	fss3	AI273	NP_815578	Enterococcus faecalis surface protein Fss3 fibrinogen binding protein
K42	scaf_12_13	scm	VF0418	ZP_00604835	collagen adhesin protein Scm
K42	scaf_69_8	sgrA	VF0540	ZP_00602747	cell wall anchored protein SgrA
K42	scaf_9_55	acm	VF0419	AAN12397	collagen adhesin precursor Acm
K58	scaf_1_236	fsrA	VF0360	NP_815519	response regulator
K58	scaf_1_237	fsrB	VF0360	NP_815518	agrBfs protein
K58	scaf_1_238	fsrC	VF0360	NP_815517	histidine kinase putative
K58	scaf_1_240	sprE	VF0358	NP_815515	serine proteinase V8 family
K58	scaf_1_93	efaA	VF0354	NP_815739	endocarditis specific antigen
K58	scaf_11_30	cylI	VF0356	AAM75254	cytolysin immunity protein
K58	scaf_11_31	cylA	VF0356	AAM75253	cytolysin activator
K58	scaf_11_32	cylB	VF0356	AAM75252	ABC-type transporter
K58	scaf_11_33	cylM	VF0356	AAM75251	CylM; cytolysin subunit modifier
K58	scaf_11_34	cylS	VF0356	AAM75250	CylS; cytolysin subunit
K58	scaf_11_35	cylL	VF0356	AAM75249	CylL; cytolysin subunit
K58	scaf_11_36	cylR1	VF0356	AAM75248	cytolysin regulator R1
K58	scaf_11_37	cylR2	VF0356	AAM75247	cytolysin regulator R2
K58	scaf_2_24	EF0818	VF0359	NP_814561	polysaccharide lyase family 8
K58	scaf_3_321	srtC	VF0538	NP_814824	sortase
K58	scaf_3_322	ebpC	VF0538	NP_814823	endocarditis and biofilm-associated pilus major subunit EbpC
K58	scaf_3_323	ebpB	VF0538	NP_814822	endocarditis and biofilm-associated pilus minor subunit EbpB
K58	scaf_3_324	ebpA	VF0538	NP_814821	endocarditis and biofilm-associated pilus tip protein EbpA
K58	scaf_5_113	bopD	VF0362	NP_814691	sugar-binding transcriptional regulator LacI family
K58	scaf_7_53	fss1	AI271	NP_813892	Enterococcus faecalis surface protein Fss1 fibrinogen binding protein
K58	scaf_8_135	cpsB	VF0361	NP_816140	phosphatidate cytidylyltransferase
K58	scaf_8_136	cpsA	VF0361	NP_816141	undecaprenyl diphosphate synthase
K59	scaf_1_373	astA	VF0216	BAA94855	heat-stable enterotoxin 1
K59	scaf_10_10	csgD	AI094	NP_460113	DNA-binding transcriptional regulator CsgD
K59	scaf_10_11	csgB	VF0103	NP_460114	minor curlin subunit precursor curli nucleator protein CsgB
K59	scaf_10_7	csgG	VF0103	NP_460110	curli production assembly/transport protein CsgG
K59	scaf_10_8	csgF	VF0103	NP_460111	curli production assembly/transport protein CsgF
K59	scaf_13_11	gspM	VF0333	YP_404609	general secretion pathway protein M
K59	scaf_13_12	gspL	VF0333	YP_404608	general secretion pathway protein L
K59	scaf_13_13	gspK	VF0333	YP_404607	general secretion pathway protein K
K59	scaf_13_14	gspJ	VF0333	YP_404606	general secretion pathway protein J
K59	scaf_13_15	gspI	VF0333	YP_404605	general secretion pathway protein I
K59	scaf_13_16	gspH	VF0333	YP_404604	general secretion pathway protein H
K59	scaf_13_17	gspG	VF0333	YP_404603	general secretion pathway protein G
K59	scaf_13_18	gspF	VF0333	YP_404602	general secretion pathway protein F
K59	scaf_13_19	gspE	VF0333	YP_404601	general secretion pathway protein E
K59	scaf_13_20	gspD	VF0333	YP_404600	general secretion pathway protein D
K59	scaf_13_21	gspC	VF0333	YP_404599	general secretion pathway protein C
K59	scaf_16_10	fimB	VF0221	NP_757239	Type 1 fimbriae Regulatory protein fimB
K59	scaf_16_11	fimE	VF0221	NP_757240	Type 1 fimbriae Regulatory protein fimE
K59	scaf_16_12	fimA	VF0221	NP_757241	Type-1 fimbrial protein A chain precursor
K59	scaf_16_13	fimI	VF0221	NP_757242	Fimbrin-like protein fimI precursor
K59	scaf_16_14	fimC	VF0221	NP_757243	Chaperone protein fimC precursor
K59	scaf_16_15	fimD	VF0221	NP_757244	Outer membrane usher protein fimD precursor
K59	scaf_16_16	fimF	VF0221	NP_757245	FimF protein precursor
K59	scaf_16_17	fimG	VF0221	NP_757247	FimG protein precursor
K59	scaf_16_18	fimH	VF0221	NP_757248	FimH protein precursor
K59	scaf_33_2	pic	VF0232	NP_752289	serine protease precursor
K59	scaf_37_11	fdeC	VF0506	YP_002390132	adhesin FdeC
K59	scaf_37_15	ykgK/ecpR	VF0404	NP_286011	regulator protein EcpR
K59	scaf_37_16	yagZ/ecpA	VF0404	NP_286010	E. coli common pilus structural subunit EcpA
K59	scaf_37_17	yagY/ecpB	VF0404	NP_286009	E. coli common pilus chaperone EcpB
K59	scaf_37_20	yagW/ecpD	VF0404	NP_286007	polymerized tip adhesin of ECP fibers
K59	scaf_37_21	yagV/ecpE	VF0404	NP_286006	E. coli common pilus chaperone EcpE
K59	scaf_4_198	ompA	VF0236	AAF37887	outer membrane protein A
K59	scaf_53_11	faeD	AI040	YP_002295985	fimbrial usher protein FaeD
K59	scaf_53_12	faeE	AI040	YP_002295986	fimbrial chaperone FaeE
K59	scaf_7_100	fepD	VF0228	NP_752608	ferrienterobactin ABC transporter permease
K59	scaf_7_101	fepG	VF0228	NP_752607	iron-enterobactin ABC transporter permease
K59	scaf_7_102	fepC	VF0228	NP_752606	ferrienterobactin ABC transporter ATPase
K59	scaf_7_104	entF	VF0228	NP_752604	enterobactin synthase multienzyme complex component ATP-dependent
K59	scaf_7_106	fes	IA019	NP_752602	enterobactin/ferric enterobactin esterase
K59	scaf_7_107	fepA	VF0228	NP_752600	ferrienterobactin outer membrane transporter
K59	scaf_7_94	entA	VF0228	NP_752614	23-dihydro-23-dihydroxybenzoate dehydrogenase
K59	scaf_7_95	entB	VF0228	NP_752613	isochorismatase
K59	scaf_7_96	entE	VF0228	NP_752612	23-dihydroxybenzoate-AMP ligase component of enterobactin synthase multienzyme complex
K59	scaf_7_97	entC	VF0228	NP_752611	isochorismate synthase 1
K59	scaf_7_98	fepB	VF0228	NP_752610	ferrienterobactin ABC transporter periplasmic binding protein
K59	scaf_7_99	entS	IA019	NP_752609	enterobactin exporter iron-regulated
K59	scaf_8_111	espX5	SS020	NP_290699	Type III secretion system effector EspX5
K59	scaf_9_98	espX1	SS020	NP_285716	Type III secretion system effector EspX1

## Sheet: ST8
Supplementary Table 8| Information of the virulence-associated genes annotated from the gut bacterial strains.
Strain ID	Gene ID	VF name	VF type	NCBI accession	Description
K10	scaf_1_1052	nheA	VF0533	NP_978284	non-hemolytic enterotoxin A
K10	scaf_1_1053	nheB	VF0533	NP_978285	non-hemolytic enterotoxin B
K10	scaf_1_1054	nheC	VF0533	NP_978286	non-hemolytic enterotoxin C
K10	scaf_1_368	cytK	VF0535	NP_977531	cytotoxin K
K10	scaf_3_596	hblC	VF0532	NP_832847	Hemolysin BL lytic component L2
K10	scaf_3_597	hblD	VF0532	NP_832846	Hemolysin BL lytic component L1
K10	scaf_3_599	hblA	VF0532	NP_832844	Hemolysin BL binding component precursor
K10	scaf_4_167	BAS3109	VF0534	YP_029366	thiol-activated cytolysin
K10	scaf_8_52	inhA	VF0536	YP_026915	immune inhibitor A metalloprotease
K15	scaf_11_23	acm	VF0419	AAN12397	collagen adhesin precursor Acm
K15	scaf_63_5	sgrA	VF0540	ZP_00602747	cell wall anchored protein SgrA
K15	scaf_7_26	fss3	AI273	NP_815578	Enterococcus faecalis surface protein Fss3 fibrinogen binding protein
K16	scaf_10_40	acm	VF0419	AAN12397	collagen adhesin precursor Acm
K16	scaf_2_199	fss3	AI273	NP_815578	Enterococcus faecalis surface protein Fss3 fibrinogen binding protein
K16	scaf_67_5	sgrA	VF0540	ZP_00602747	cell wall anchored protein SgrA
K17_2	scaf_12_13	scm	VF0418	ZP_00604835	collagen adhesin protein Scm
K17_2	scaf_27_25	fss3	AI273	NP_815578	Enterococcus faecalis surface protein Fss3 fibrinogen binding protein
K17_2	scaf_72_5	sgrA	VF0540	ZP_00602747	cell wall anchored protein SgrA
K17_2	scaf_9_55	acm	VF0419	AAN12397	collagen adhesin precursor Acm
K18_1	scaf_42_7	fss3	AI273	NP_815578	Enterococcus faecalis surface protein Fss3 fibrinogen binding protein
K18_1	scaf_72_8	sgrA	VF0540	ZP_00602747	cell wall anchored protein SgrA
K18_1	scaf_9_55	acm	VF0419	AAN12397	collagen adhesin precursor Acm
K21	scaf_21_41	sgrA	VF0540	ZP_00602747	cell wall anchored protein SgrA
K21	scaf_6_28	acm	VF0419	AAN12397	collagen adhesin precursor Acm
K22	scaf_1_149	nanI	VF0391	NP_561641	exo-alpha-sialidase
K22	scaf_1_270	cloSI	VF0390	NP_561762	alpha-clostripain
K22	scaf_1_314	nagI	VF0389	NP_561797	hyaluronidase
K22	scaf_1_359	nanH	VF0391	YP_695432	sialidase
K22	scaf_1_831	nagJ	VF0389	NP_562150	hyaluronidase
K22	scaf_1_874	nagK	VF0389	NP_562195	hyaluronidase
K22	scaf_3_247	nanJ	VF0391	NP_561469	exo-alpha-sialidase
K22	scaf_5_34	pfoA	VF0382	NP_561079	perfringolysin O
K22	scaf_5_43	colA	VF0388	NP_561089	collagenase
K22	scaf_5_61	nagH	VF0389	NP_561107	hyaluronidase
K22	scaf_9_27	plc	VF0378	NP_560952	phospholipase C
K23_1	scaf_26_7	fss3	AI273	NP_815578	Enterococcus faecalis surface protein Fss3 fibrinogen binding protein
K23_1	scaf_70_5	sgrA	VF0540	ZP_00602747	cell wall anchored protein SgrA
K23_1	scaf_9_4	acm	VF0419	AAN12397	collagen adhesin precursor Acm
K24	scaf_23_5	sgrA	VF0540	ZP_00602747	cell wall anchored protein SgrA
K24	scaf_6_40	acm	VF0419	AAN12397	collagen adhesin precursor Acm
K26	scaf_26_47	fss3	AI273	NP_815578	Enterococcus faecalis surface protein Fss3 fibrinogen binding protein
K26	scaf_70_8	sgrA	VF0540	ZP_00602747	cell wall anchored protein SgrA
K26	scaf_9_55	acm	VF0419	AAN12397	collagen adhesin precursor Acm
K41	scaf_27_7	fss3	AI273	NP_815578	Enterococcus faecalis surface protein Fss3 fibrinogen binding protein
K41	scaf_70_5	sgrA	VF0540	ZP_00602747	cell wall anchored protein SgrA
K41	scaf_9_55	acm	VF0419	AAN12397	collagen adhesin precursor Acm
K42	scaf_11_7	fss3	AI273	NP_815578	Enterococcus faecalis surface protein Fss3 fibrinogen binding protein
K42	scaf_12_13	scm	VF0418	ZP_00604835	collagen adhesin protein Scm
K42	scaf_69_8	sgrA	VF0540	ZP_00602747	cell wall anchored protein SgrA
K42	scaf_9_55	acm	VF0419	AAN12397	collagen adhesin precursor Acm
K58	scaf_1_236	fsrA	VF0360	NP_815519	response regulator
K58	scaf_1_237	fsrB	VF0360	NP_815518	agrBfs protein
K58	scaf_1_238	fsrC	VF0360	NP_815517	histidine kinase putative
K58	scaf_1_240	sprE	VF0358	NP_815515	serine proteinase V8 family
K58	scaf_1_93	efaA	VF0354	NP_815739	endocarditis specific antigen
K58	scaf_11_30	cylI	VF0356	AAM75254	cytolysin immunity protein
K58	scaf_11_31	cylA	VF0356	AAM75253	cytolysin activator
K58	scaf_11_32	cylB	VF0356	AAM75252	ABC-type transporter
K58	scaf_11_33	cylM	VF0356	AAM75251	CylM; cytolysin subunit modifier
K58	scaf_11_34	cylS	VF0356	AAM75250	CylS; cytolysin subunit
K58	scaf_11_35	cylL	VF0356	AAM75249	CylL; cytolysin subunit
K58	scaf_11_36	cylR1	VF0356	AAM75248	cytolysin regulator R1
K58	scaf_11_37	cylR2	VF0356	AAM75247	cytolysin regulator R2
K58	scaf_2_24	EF0818	VF0359	NP_814561	polysaccharide lyase family 8
K58	scaf_3_321	srtC	VF0538	NP_814824	sortase
K58	scaf_3_322	ebpC	VF0538	NP_814823	endocarditis and biofilm-associated pilus major subunit EbpC
K58	scaf_3_323	ebpB	VF0538	NP_814822	endocarditis and biofilm-associated pilus minor subunit EbpB
K58	scaf_3_324	ebpA	VF0538	NP_814821	endocarditis and biofilm-associated pilus tip protein EbpA
K58	scaf_5_113	bopD	VF0362	NP_814691	sugar-binding transcriptional regulator LacI family
K58	scaf_7_53	fss1	AI271	NP_813892	Enterococcus faecalis surface protein Fss1 fibrinogen binding protein
K58	scaf_8_135	cpsB	VF0361	NP_816140	phosphatidate cytidylyltransferase
K58	scaf_8_136	cpsA	VF0361	NP_816141	undecaprenyl diphosphate synthase
K59	scaf_1_373	astA	VF0216	BAA94855	heat-stable enterotoxin 1
K59	scaf_10_10	csgD	AI094	NP_460113	DNA-binding transcriptional regulator CsgD
K59	scaf_10_11	csgB	VF0103	NP_460114	minor curlin subunit precursor curli nucleator protein CsgB
K59	scaf_10_7	csgG	VF0103	NP_460110	curli production assembly/transport protein CsgG
K59	scaf_10_8	csgF	VF0103	NP_460111	curli production assembly/transport protein CsgF
K59	scaf_13_11	gspM	VF0333	YP_404609	general secretion pathway protein M
K59	scaf_13_12	gspL	VF0333	YP_404608	general secretion pathway protein L
K59	scaf_13_13	gspK	VF0333	YP_404607	general secretion pathway protein K
K59	scaf_13_14	gspJ	VF0333	YP_404606	general secretion pathway protein J
K59	scaf_13_15	gspI	VF0333	YP_404605	general secretion pathway protein I
K59	scaf_13_16	gspH	VF0333	YP_404604	general secretion pathway protein H
K59	scaf_13_17	gspG	VF0333	YP_404603	general secretion pathway protein G
K59	scaf_13_18	gspF	VF0333	YP_404602	general secretion pathway protein F
K59	scaf_13_19	gspE	VF0333	YP_404601	general secretion pathway protein E
K59	scaf_13_20	gspD	VF0333	YP_404600	general secretion pathway protein D
K59	scaf_13_21	gspC	VF0333	YP_404599	general secretion pathway protein C
K59	scaf_16_10	fimB	VF0221	NP_757239	Type 1 fimbriae Regulatory protein fimB
K59	scaf_16_11	fimE	VF0221	NP_757240	Type 1 fimbriae Regulatory protein fimE
K59	scaf_16_12	fimA	VF0221	NP_757241	Type-1 fimbrial protein A chain precursor
K59	scaf_16_13	fimI	VF0221	NP_757242	Fimbrin-like protein fimI precursor
K59	scaf_16_14	fimC	VF0221	NP_757243	Chaperone protein fimC precursor
K59	scaf_16_15	fimD	VF0221	NP_757244	Outer membrane usher protein fimD precursor
K59	scaf_16_16	fimF	VF0221	NP_757245	FimF protein precursor
K59	scaf_16_17	fimG	VF0221	NP_757247	FimG protein precursor
K59	scaf_16_18	fimH	VF0221	NP_757248	FimH protein precursor
K59	scaf_33_2	pic	VF0232	NP_752289	serine protease precursor
K59	scaf_37_11	fdeC	VF0506	YP_002390132	adhesin FdeC
K59	scaf_37_15	ykgK/ecpR	VF0404	NP_286011	regulator protein EcpR
K59	scaf_37_16	yagZ/ecpA	VF0404	NP_286010	E. coli common pilus structural subunit EcpA
K59	scaf_37_17	yagY/ecpB	VF0404	NP_286009	E. coli common pilus chaperone EcpB
K59	scaf_37_20	yagW/ecpD	VF0404	NP_286007	polymerized tip adhesin of ECP fibers
K59	scaf_37_21	yagV/ecpE	VF0404	NP_286006	E. coli common pilus chaperone EcpE
K59	scaf_4_198	ompA	VF0236	AAF37887	outer membrane protein A
K59	scaf_53_11	faeD	AI040	YP_002295985	fimbrial usher protein FaeD
K59	scaf_53_12	faeE	AI040	YP_002295986	fimbrial chaperone FaeE
K59	scaf_7_100	fepD	VF0228	NP_752608	ferrienterobactin ABC transporter permease
K59	scaf_7_101	fepG	VF0228	NP_752607	iron-enterobactin ABC transporter permease
K59	scaf_7_102	fepC	VF0228	NP_752606	ferrienterobactin ABC transporter ATPase
K59	scaf_7_104	entF	VF0228	NP_752604	enterobactin synthase multienzyme complex component ATP-dependent
K59	scaf_7_106	fes	IA019	NP_752602	enterobactin/ferric enterobactin esterase
K59	scaf_7_107	fepA	VF0228	NP_752600	ferrienterobactin outer membrane transporter
K59	scaf_7_94	entA	VF0228	NP_752614	23-dihydro-23-dihydroxybenzoate dehydrogenase
K59	scaf_7_95	entB	VF0228	NP_752613	isochorismatase
K59	scaf_7_96	entE	VF0228	NP_752612	23-dihydroxybenzoate-AMP ligase component of enterobactin synthase multienzyme complex
K59	scaf_7_97	entC	VF0228	NP_752611	isochorismate synthase 1
K59	scaf_7_98	fepB	VF0228	NP_752610	ferrienterobactin ABC transporter periplasmic binding protein
K59	scaf_7_99	entS	IA019	NP_752609	enterobactin exporter iron-regulated
K59	scaf_8_111	espX5	SS020	NP_290699	Type III secretion system effector EspX5
K59	scaf_9_98	espX1	SS020	NP_285716	Type III secretion system effector EspX1
